# Supplementary material for: Circulating microRNA profiles based on direct S‐Poly(T)Plus assay for detection of coronary heart disease
Source: J Cell Mol Med. 2020 Apr 28;24(11):5984–97. doi: 10.1111/jcmm.15001 (PMC7294166; doi:10.1111/jcmm.15001)
Supplement: Supplementary file 7 [file JCMM-24-5984-s007.xlsx]

## Sheet: Sheet1
ID	Accession	mature_seq	F_primer_name	F_primer_seq	RT_primer_name	RT_primer_seq
>hsa-let-7a-5p	MIMAT0000062	UGAGGUAGUAGGUUGUAUAGUU	>hsa-let-7a-5p-F	CTGGGTGAGGTAGTAGGTTGT	>hsa-let-7a-5p-RT	GTGCAGGGTCCGAGGTCAGAGCCACCTGGGCAATTTTTTTTTTTAACTAT
>hsa-let-7a-3p	MIMAT0004481	CUAUACAAUCUACUGUCUUUC	>hsa-let-7a-3p-F	CTGGGCTATACAATCTACTG	>hsa-let-7a-3p-RT	GTGCAGGGTCCGAGGTCAGAGCCACCTGGGCAATTTTTTTTTTTGAAAGA
>hsa-let-7b-5p	MIMAT0000063	UGAGGUAGUAGGUUGUGUGGUU	>hsa-let-7b-5p-F	CTGGGTGAGGTAGTAGGTTGT	>hsa-let-7b-5p-RT	GTGCAGGGTCCGAGGTCAGAGCCACCTGGGCAATTTTTTTTTTTAACCAC
>hsa-let-7c-5p	MIMAT0000064	UGAGGUAGUAGGUUGUAUGGUU	>hsa-let-7c-5p-F	CTGGGTGAGGTAGTAGGTTGT	>hsa-let-7c-5p-RT	GTGCAGGGTCCGAGGTCAGAGCCACCTGGGCAATTTTTTTTTTTAACCAT
>hsa-let-7d-5p	MIMAT0000065	AGAGGUAGUAGGUUGCAUAGUU	>hsa-let-7d-5p-F	CTGGGAGAGGTAGTAGGTTGC	>hsa-let-7d-5p-RT	GTGCAGGGTCCGAGGTCAGAGCCACCTGGGCAATTTTTTTTTTTAACTAT
>hsa-let-7d-3p	MIMAT0004484	CUAUACGACCUGCUGCCUUUCU	>hsa-let-7d-3p-F	CTGGGCTATACGACCTGCTGC	>hsa-let-7d-3p-RT	GTGCAGGGTCCGAGGTCAGAGCCACCTGGGCAATTTTTTTTTTTAGAAAG
>hsa-let-7f-5p	MIMAT0000067	UGAGGUAGUAGAUUGUAUAGUU	>hsa-let-7f-5p-F	CTGGGTGAGGTAGTAGATTGT	>hsa-let-7f-5p-RT	GTGCAGGGTCCGAGGTCAGAGCCACCTGGGCAATTTTTTTTTTTAACTAT
>hsa-miR-15a-5p	MIMAT0000068	UAGCAGCACAUAAUGGUUUGUG	>hsa-miR-15a-5p-F	CTGGGTAGCAGCACATAATGG	>hsa-miR-15a-5p-RT	GTGCAGGGTCCGAGGTCAGAGCCACCTGGGCAATTTTTTTTTTTCACAAA
>hsa-miR-16-5p	MIMAT0000069	UAGCAGCACGUAAAUAUUGGCG	>hsa-miR-16-5p-F	CTGGGTAGCAGCACGTAAATA	>hsa-miR-16-5p-RT	GTGCAGGGTCCGAGGTCAGAGCCACCTGGGCAATTTTTTTTTTTCGCCAA
>hsa-miR-17-5p	MIMAT0000070	CAAAGUGCUUACAGUGCAGGUAG	>hsa-miR-17-5p-F	CTGGGCAAAGTGCTTACAGTGC	>hsa-miR-17-5p-RT	GTGCAGGGTCCGAGGTCAGAGCCACCTGGGCAATTTTTTTTTTTCTACCT
>hsa-miR-17-3p	MIMAT0000071	ACUGCAGUGAAGGCACUUGUAG	>hsa-miR-17-3p-F	CTGGGACTGCAGTGAAGGCAC	>hsa-miR-17-3p-RT	GTGCAGGGTCCGAGGTCAGAGCCACCTGGGCAATTTTTTTTTTTCTACAA
>hsa-miR-18a-5p	MIMAT0000072	UAAGGUGCAUCUAGUGCAGAUAG	>hsa-miR-18a-5p-F	CTGGGTAAGGTGCATCTAGTGC	>hsa-miR-18a-5p-RT	GTGCAGGGTCCGAGGTCAGAGCCACCTGGGCAATTTTTTTTTTTCTATCT
>hsa-miR-19a-3p	MIMAT0000073	UGUGCAAAUCUAUGCAAAACUGA	>hsa-miR-19a-3p-F	CTGGGTGTGCAAATCTATGCAA	>hsa-miR-19a-3p-RT	GTGCAGGGTCCGAGGTCAGAGCCACCTGGGCAATTTTTTTTTTTTCAGTT
>hsa-miR-19b-3p	MIMAT0000074	UGUGCAAAUCCAUGCAAAACUGA	>hsa-miR-19b-3p-F	CTGGGTGTGCAAATCCATGCAA	>hsa-miR-19b-3p-RT	GTGCAGGGTCCGAGGTCAGAGCCACCTGGGCAATTTTTTTTTTTTCAGTT
>hsa-miR-20a-5p	MIMAT0000075	UAAAGUGCUUAUAGUGCAGGUAG	>hsa-miR-20a-5p-F	CTGGGTAAAGTGCTTATAGTGC	>hsa-miR-20a-5p-RT	GTGCAGGGTCCGAGGTCAGAGCCACCTGGGCAATTTTTTTTTTTCTACCT
>hsa-miR-20a-3p	MIMAT0004493	ACUGCAUUAUGAGCACUUAAAG	>hsa-miR-20a-3p-F	CTGGGACTGCATTATGAGCAC	>hsa-miR-20a-3p-RT	GTGCAGGGTCCGAGGTCAGAGCCACCTGGGCAATTTTTTTTTTTCTTTAA
>hsa-miR-21-5p	MIMAT0000076	UAGCUUAUCAGACUGAUGUUGA	>hsa-miR-21-5p-F	CTGGGTAGCTTATCAGACTGA	>hsa-miR-21-5p-RT	GTGCAGGGTCCGAGGTCAGAGCCACCTGGGCAATTTTTTTTTTTTCAACA
>hsa-miR-21-3p	MIMAT0004494	CAACACCAGUCGAUGGGCUGU	>hsa-miR-21-3p-F	CTGGGCAACACCAGTCGATG	>hsa-miR-21-3p-RT	GTGCAGGGTCCGAGGTCAGAGCCACCTGGGCAATTTTTTTTTTTACAGCC
>hsa-miR-22-5p	MIMAT0004495	AGUUCUUCAGUGGCAAGCUUUA	>hsa-miR-22-5p-F	CTGGGAGTTCTTCAGTGGCAA	>hsa-miR-22-5p-RT	GTGCAGGGTCCGAGGTCAGAGCCACCTGGGCAATTTTTTTTTTTTAAAGC
>hsa-miR-22-3p	MIMAT0000077	AAGCUGCCAGUUGAAGAACUGU	>hsa-miR-22-3p-F	CTGGGAAGCTGCCAGTTGAAG	>hsa-miR-22-3p-RT	GTGCAGGGTCCGAGGTCAGAGCCACCTGGGCAATTTTTTTTTTTACAGTT
>hsa-miR-23a-5p	MIMAT0004496	GGGGUUCCUGGGGAUGGGAUUU	>hsa-miR-23a-5p-F	CTGGGGGGGTTCCTGGGGATG	>hsa-miR-23a-5p-RT	GTGCAGGGTCCGAGGTCAGAGCCACCTGGGCAATTTTTTTTTTTAAATCC
>hsa-miR-23a-3p	MIMAT0000078	AUCACAUUGCCAGGGAUUUCC	>hsa-miR-23a-3p-F	CTGGGATCACATTGCCAGGG	>hsa-miR-23a-3p-RT	GTGCAGGGTCCGAGGTCAGAGCCACCTGGGCAATTTTTTTTTTTGGAAAT
>hsa-miR-24-3p	MIMAT0000080	UGGCUCAGUUCAGCAGGAACAG	>hsa-miR-24-3p-F	CTGGGTGGCTCAGTTCAGCAG	>hsa-miR-24-3p-RT	GTGCAGGGTCCGAGGTCAGAGCCACCTGGGCAATTTTTTTTTTTCTGTTC
>hsa-miR-24-2-5p	MIMAT0004497	UGCCUACUGAGCUGAAACACAG	>hsa-miR-24-2-5p-F	CTGGGTGCCTACTGAGCTGAA	>hsa-miR-24-2-5p-RT	GTGCAGGGTCCGAGGTCAGAGCCACCTGGGCAATTTTTTTTTTTCTGTGT
>hsa-miR-25-5p	MIMAT0004498	AGGCGGAGACUUGGGCAAUUG	>hsa-miR-25-5p-F	CTGGGAGGCGGAGACTTGGG	>hsa-miR-25-5p-RT	GTGCAGGGTCCGAGGTCAGAGCCACCTGGGCAATTTTTTTTTTTCAATTG
>hsa-miR-25-3p	MIMAT0000081	CAUUGCACUUGUCUCGGUCUGA	>hsa-miR-25-3p-F	CTGGGCATTGCACTTGTCTCG	>hsa-miR-25-3p-RT	GTGCAGGGTCCGAGGTCAGAGCCACCTGGGCAATTTTTTTTTTTTCAGAC
>hsa-miR-26a-5p	MIMAT0000082	UUCAAGUAAUCCAGGAUAGGCU	>hsa-miR-26a-5p-F	CTGGGTTCAAGTAATCCAGGA	>hsa-miR-26a-5p-RT	GTGCAGGGTCCGAGGTCAGAGCCACCTGGGCAATTTTTTTTTTTAGCCTA
>hsa-miR-26b-5p	MIMAT0000083	UUCAAGUAAUUCAGGAUAGGU	>hsa-miR-26b-5p-F	CTGGGTTCAAGTAATTCAGG	>hsa-miR-26b-5p-RT	GTGCAGGGTCCGAGGTCAGAGCCACCTGGGCAATTTTTTTTTTTACCTAT
>hsa-miR-27a-5p	MIMAT0004501	AGGGCUUAGCUGCUUGUGAGCA	>hsa-miR-27a-5p-F	CTGGGAGGGCTTAGCTGCTTG	>hsa-miR-27a-5p-RT	GTGCAGGGTCCGAGGTCAGAGCCACCTGGGCAATTTTTTTTTTTTGCTCA
>hsa-miR-27a-3p	MIMAT0000084	UUCACAGUGGCUAAGUUCCGC	>hsa-miR-27a-3p-F	CTGGGTTCACAGTGGCTAAG	>hsa-miR-27a-3p-RT	GTGCAGGGTCCGAGGTCAGAGCCACCTGGGCAATTTTTTTTTTTGCGGAA
>hsa-miR-28-5p	MIMAT0000085	AAGGAGCUCACAGUCUAUUGAG	>hsa-miR-28-5p-F	CTGGGAAGGAGCTCACAGTCT	>hsa-miR-28-5p-RT	GTGCAGGGTCCGAGGTCAGAGCCACCTGGGCAATTTTTTTTTTTCTCAAT
>hsa-miR-28-3p	MIMAT0004502	CACUAGAUUGUGAGCUCCUGGA	>hsa-miR-28-3p-F	CTGGGCACTAGATTGTGAGCT	>hsa-miR-28-3p-RT	GTGCAGGGTCCGAGGTCAGAGCCACCTGGGCAATTTTTTTTTTTTCCAGG
>hsa-miR-29a-3p	MIMAT0000086	UAGCACCAUCUGAAAUCGGUUA	>hsa-miR-29a-3p-F	CTGGGTAGCACCATCTGAAAT	>hsa-miR-29a-3p-RT	GTGCAGGGTCCGAGGTCAGAGCCACCTGGGCAATTTTTTTTTTTTAACCG
>hsa-miR-30a-5p	MIMAT0000087	UGUAAACAUCCUCGACUGGAAG	>hsa-miR-30a-5p-F	CTGGGTGTAAACATCCTCGAC	>hsa-miR-30a-5p-RT	GTGCAGGGTCCGAGGTCAGAGCCACCTGGGCAATTTTTTTTTTTCTTCCA
>hsa-miR-30a-3p	MIMAT0000088	CUUUCAGUCGGAUGUUUGCAGC	>hsa-miR-30a-3p-F	CTGGGCTTTCAGTCGGATGTT	>hsa-miR-30a-3p-RT	GTGCAGGGTCCGAGGTCAGAGCCACCTGGGCAATTTTTTTTTTTGCTGCA
>hsa-miR-31-5p	MIMAT0000089	AGGCAAGAUGCUGGCAUAGCU	>hsa-miR-31-5p-F	CTGGGAGGCAAGATGCTGGC	>hsa-miR-31-5p-RT	GTGCAGGGTCCGAGGTCAGAGCCACCTGGGCAATTTTTTTTTTTAGCTAT
>hsa-miR-32-5p	MIMAT0000090	UAUUGCACAUUACUAAGUUGCA	>hsa-miR-32-5p-F	CTGGGTATTGCACATTACTAA	>hsa-miR-32-5p-RT	GTGCAGGGTCCGAGGTCAGAGCCACCTGGGCAATTTTTTTTTTTTGCAAC
>hsa-miR-33a-5p	MIMAT0000091	GUGCAUUGUAGUUGCAUUGCA	>hsa-miR-33a-5p-F	CTGGGGTGCATTGTAGTTGC	>hsa-miR-33a-5p-RT	GTGCAGGGTCCGAGGTCAGAGCCACCTGGGCAATTTTTTTTTTTTGCAAT
>hsa-miR-92a-3p	MIMAT0000092	UAUUGCACUUGUCCCGGCCUGU	>hsa-miR-92a-3p-F	CTGGGTATTGCACTTGTCCCG	>hsa-miR-92a-3p-RT	GTGCAGGGTCCGAGGTCAGAGCCACCTGGGCAATTTTTTTTTTTACAGGC
>hsa-miR-93-5p	MIMAT0000093	CAAAGUGCUGUUCGUGCAGGUAG	>hsa-miR-93-5p-F	CTGGGCAAAGTGCTGTTCGTGC	>hsa-miR-93-5p-RT	GTGCAGGGTCCGAGGTCAGAGCCACCTGGGCAATTTTTTTTTTTCTACCT
>hsa-miR-93-3p	MIMAT0004509	ACUGCUGAGCUAGCACUUCCCG	>hsa-miR-93-3p-F	CTGGGACTGCTGAGCTAGCAC	>hsa-miR-93-3p-RT	GTGCAGGGTCCGAGGTCAGAGCCACCTGGGCAATTTTTTTTTTTCGGGAA
>hsa-miR-95-3p	MIMAT0000094	UUCAACGGGUAUUUAUUGAGCA	>hsa-miR-95-3p-F	CTGGGTTCAACGGGTATTTAT	>hsa-miR-95-3p-RT	GTGCAGGGTCCGAGGTCAGAGCCACCTGGGCAATTTTTTTTTTTTGCTCA
>hsa-miR-98-5p	MIMAT0000096	UGAGGUAGUAAGUUGUAUUGUU	>hsa-miR-98-5p-F	CTGGGTGAGGTAGTAAGTTGT	>hsa-miR-98-5p-RT	GTGCAGGGTCCGAGGTCAGAGCCACCTGGGCAATTTTTTTTTTTAACAAT
>hsa-miR-99a-5p	MIMAT0000097	AACCCGUAGAUCCGAUCUUGUG	>hsa-miR-99a-5p-F	CTGGGAACCCGTAGATCCGAT	>hsa-miR-99a-5p-RT	GTGCAGGGTCCGAGGTCAGAGCCACCTGGGCAATTTTTTTTTTTCACAAG
>hsa-miR-100-5p	MIMAT0000098	AACCCGUAGAUCCGAACUUGUG	>hsa-miR-100-5p-F	CTGGGAACCCGTAGATCCGAA	>hsa-miR-100-5p-RT	GTGCAGGGTCCGAGGTCAGAGCCACCTGGGCAATTTTTTTTTTTCACAAG
>hsa-miR-100-3p	MIMAT0004512	CAAGCUUGUAUCUAUAGGUAUG	>hsa-miR-100-3p-F	CTGGGCAAGCTTGTATCTATA	>hsa-miR-100-3p-RT	GTGCAGGGTCCGAGGTCAGAGCCACCTGGGCAATTTTTTTTTTTCATACC
>hsa-miR-101-3p	MIMAT0000099	UACAGUACUGUGAUAACUGAA	>hsa-miR-101-3p-F	CTGGGTACAGTACTGTGATA	>hsa-miR-101-3p-RT	GTGCAGGGTCCGAGGTCAGAGCCACCTGGGCAATTTTTTTTTTTTTCAGT
>hsa-miR-29b-3p	MIMAT0000100	UAGCACCAUUUGAAAUCAGUGUU	>hsa-miR-29b-3p-F	CTGGGTAGCACCATTTGAAATC	>hsa-miR-29b-3p-RT	GTGCAGGGTCCGAGGTCAGAGCCACCTGGGCAATTTTTTTTTTTAACACT
>hsa-miR-103a-3p	MIMAT0000101	AGCAGCAUUGUACAGGGCUAUGA	>hsa-miR-103a-3p-F	CTGGGAGCAGCATTGTACAGGG	>hsa-miR-103a-3p-RT	GTGCAGGGTCCGAGGTCAGAGCCACCTGGGCAATTTTTTTTTTTTCATAG
>hsa-miR-107	MIMAT0000104	AGCAGCAUUGUACAGGGCUAUCA	>hsa-miR-107-F	CTGGGAGCAGCATTGTACAGGG	>hsa-miR-107-RT	GTGCAGGGTCCGAGGTCAGAGCCACCTGGGCAATTTTTTTTTTTTGATAG
>hsa-miR-16-2-3p	MIMAT0004518	CCAAUAUUACUGUGCUGCUUUA	>hsa-miR-16-2-3p-F	CTGGGCCAATATTACTGTGCT	>hsa-miR-16-2-3p-RT	GTGCAGGGTCCGAGGTCAGAGCCACCTGGGCAATTTTTTTTTTTTAAAGC
>hsa-miR-192-5p	MIMAT0000222	CUGACCUAUGAAUUGACAGCC	>hsa-miR-192-5p-F	CTGGGCTGACCTATGAATTG	>hsa-miR-192-5p-RT	GTGCAGGGTCCGAGGTCAGAGCCACCTGGGCAATTTTTTTTTTTGGCTGT
>hsa-miR-197-3p	MIMAT0000227	UUCACCACCUUCUCCACCCAGC	>hsa-miR-197-3p-F	CTGGGTTCACCACCTTCTCCA	>hsa-miR-197-3p-RT	GTGCAGGGTCCGAGGTCAGAGCCACCTGGGCAATTTTTTTTTTTGCTGGG
>hsa-miR-199a-5p	MIMAT0000231	CCCAGUGUUCAGACUACCUGUUC	>hsa-miR-199a-5p-F	CTGGGCCCAGTGTTCAGACTAC	>hsa-miR-199a-5p-RT	GTGCAGGGTCCGAGGTCAGAGCCACCTGGGCAATTTTTTTTTTTGAACAG
>hsa-miR-199a-3p	MIMAT0000232	ACAGUAGUCUGCACAUUGGUUA	>hsa-miR-199a-3p-F	CTGGGACAGTAGTCTGCACAT	>hsa-miR-199a-3p-RT	GTGCAGGGTCCGAGGTCAGAGCCACCTGGGCAATTTTTTTTTTTTAACCA
>hsa-miR-208a-3p	MIMAT0000241	AUAAGACGAGCAAAAAGCUUGU	>hsa-miR-208a-3p-F	CTGGGATAAGACGAGCAAAAA	>hsa-miR-208a-3p-RT	GTGCAGGGTCCGAGGTCAGAGCCACCTGGGCAATTTTTTTTTTTACAAGC
>hsa-miR-148a-3p	MIMAT0000243	UCAGUGCACUACAGAACUUUGU	>hsa-miR-148a-3p-F	CTGGGTCAGTGCACTACAGAA	>hsa-miR-148a-3p-RT	GTGCAGGGTCCGAGGTCAGAGCCACCTGGGCAATTTTTTTTTTTACAAAG
>hsa-miR-30c-5p	MIMAT0000244	UGUAAACAUCCUACACUCUCAGC	>hsa-miR-30c-5p-F	CTGGGTGTAAACATCCTACACT	>hsa-miR-30c-5p-RT	GTGCAGGGTCCGAGGTCAGAGCCACCTGGGCAATTTTTTTTTTTGCTGAG
>hsa-miR-30d-5p	MIMAT0000245	UGUAAACAUCCCCGACUGGAAG	>hsa-miR-30d-5p-F	CTGGGTGTAAACATCCCCGAC	>hsa-miR-30d-5p-RT	GTGCAGGGTCCGAGGTCAGAGCCACCTGGGCAATTTTTTTTTTTCTTCCA
>hsa-miR-139-5p	MIMAT0000250	UCUACAGUGCACGUGUCUCCAGU	>hsa-miR-139-5p-F	CTGGGTCTACAGTGCACGTGTC	>hsa-miR-139-5p-RT	GTGCAGGGTCCGAGGTCAGAGCCACCTGGGCAATTTTTTTTTTTACTGGA
>hsa-miR-139-3p	MIMAT0004552	UGGAGACGCGGCCCUGUUGGAGU	>hsa-miR-139-3p-F	CTGGGTGGAGACGCGGCCCTGT	>hsa-miR-139-3p-RT	GTGCAGGGTCCGAGGTCAGAGCCACCTGGGCAATTTTTTTTTTTACTCCA
>hsa-miR-7-5p	MIMAT0000252	UGGAAGACUAGUGAUUUUGUUGUU	>hsa-miR-7-5p-F	CTGGGTGGAAGACTAGTGATTTT	>hsa-miR-7-5p-RT	GTGCAGGGTCCGAGGTCAGAGCCACCTGGGCAATTTTTTTTTTTAACAAC
>hsa-miR-10a-5p	MIMAT0000253	UACCCUGUAGAUCCGAAUUUGUG	>hsa-miR-10a-5p-F	CTGGGTACCCTGTAGATCCGAA	>hsa-miR-10a-5p-RT	GTGCAGGGTCCGAGGTCAGAGCCACCTGGGCAATTTTTTTTTTTCACAAA
>hsa-miR-10b-5p	MIMAT0000254	UACCCUGUAGAACCGAAUUUGUG	>hsa-miR-10b-5p-F	CTGGGTACCCTGTAGAACCGAA	>hsa-miR-10b-5p-RT	GTGCAGGGTCCGAGGTCAGAGCCACCTGGGCAATTTTTTTTTTTCACAAA
>hsa-miR-181a-5p	MIMAT0000256	AACAUUCAACGCUGUCGGUGAGU	>hsa-miR-181a-5p-F	CTGGGAACATTCAACGCTGTCG	>hsa-miR-181a-5p-RT	GTGCAGGGTCCGAGGTCAGAGCCACCTGGGCAATTTTTTTTTTTACTCAC
>hsa-miR-181a-2-3p	MIMAT0004558	ACCACUGACCGUUGACUGUACC	>hsa-miR-181a-2-3p-F	CTGGGACCACTGACCGTTGAC	>hsa-miR-181a-2-3p-RT	GTGCAGGGTCCGAGGTCAGAGCCACCTGGGCAATTTTTTTTTTTGGTACA
>hsa-miR-181b-5p	MIMAT0000257	AACAUUCAUUGCUGUCGGUGGGU	>hsa-miR-181b-5p-F	CTGGGAACATTCATTGCTGTCG	>hsa-miR-181b-5p-RT	GTGCAGGGTCCGAGGTCAGAGCCACCTGGGCAATTTTTTTTTTTACCCAC
>hsa-miR-181c-5p	MIMAT0000258	AACAUUCAACCUGUCGGUGAGU	>hsa-miR-181c-5p-F	CTGGGAACATTCAACCTGTCG	>hsa-miR-181c-5p-RT	GTGCAGGGTCCGAGGTCAGAGCCACCTGGGCAATTTTTTTTTTTACTCAC
>hsa-miR-182-5p	MIMAT0000259	UUUGGCAAUGGUAGAACUCACACU	>hsa-miR-182-5p-F	CTGGGTTTGGCAATGGTAGAACT	>hsa-miR-182-5p-RT	GTGCAGGGTCCGAGGTCAGAGCCACCTGGGCAATTTTTTTTTTTAGTGTG
>hsa-miR-183-5p	MIMAT0000261	UAUGGCACUGGUAGAAUUCACU	>hsa-miR-183-5p-F	CTGGGTATGGCACTGGTAGAA	>hsa-miR-183-5p-RT	GTGCAGGGTCCGAGGTCAGAGCCACCTGGGCAATTTTTTTTTTTAGTGAA
>hsa-miR-187-3p	MIMAT0000262	UCGUGUCUUGUGUUGCAGCCGG	>hsa-miR-187-3p-F	CTGGGTCGTGTCTTGTGTTGC	>hsa-miR-187-3p-RT	GTGCAGGGTCCGAGGTCAGAGCCACCTGGGCAATTTTTTTTTTTCCGGCT
>hsa-miR-199b-5p	MIMAT0000263	CCCAGUGUUUAGACUAUCUGUUC	>hsa-miR-199b-5p-F	CTGGGCCCAGTGTTTAGACTAT	>hsa-miR-199b-5p-RT	GTGCAGGGTCCGAGGTCAGAGCCACCTGGGCAATTTTTTTTTTTGAACAG
>hsa-miR-199b-3p	MIMAT0004563	ACAGUAGUCUGCACAUUGGUUA	>hsa-miR-199b-3p-F	CTGGGACAGTAGTCTGCACAT	>hsa-miR-199b-3p-RT	GTGCAGGGTCCGAGGTCAGAGCCACCTGGGCAATTTTTTTTTTTTAACCA
>hsa-miR-204-5p	MIMAT0000265	UUCCCUUUGUCAUCCUAUGCCU	>hsa-miR-204-5p-F	CTGGGTTCCCTTTGTCATCCT	>hsa-miR-204-5p-RT	GTGCAGGGTCCGAGGTCAGAGCCACCTGGGCAATTTTTTTTTTTAGGCAT
>hsa-miR-204-3p	MIMAT0022693	GCUGGGAAGGCAAAGGGACGU	>hsa-miR-204-3p-F	CTGGGGCTGGGAAGGCAAAG	>hsa-miR-204-3p-RT	GTGCAGGGTCCGAGGTCAGAGCCACCTGGGCAATTTTTTTTTTTACGTCC
>hsa-miR-181a-3p	MIMAT0000270	ACCAUCGACCGUUGAUUGUACC	>hsa-miR-181a-3p-F	CTGGGACCATCGACCGTTGAT	>hsa-miR-181a-3p-RT	GTGCAGGGTCCGAGGTCAGAGCCACCTGGGCAATTTTTTTTTTTGGTACA
>hsa-miR-215-5p	MIMAT0000272	AUGACCUAUGAAUUGACAGAC	>hsa-miR-215-5p-F	CTGGGATGACCTATGAATTG	>hsa-miR-215-5p-RT	GTGCAGGGTCCGAGGTCAGAGCCACCTGGGCAATTTTTTTTTTTGTCTGT
>hsa-miR-221-3p	MIMAT0000278	AGCUACAUUGUCUGCUGGGUUUC	>hsa-miR-221-3p-F	CTGGGAGCTACATTGTCTGCTG	>hsa-miR-221-3p-RT	GTGCAGGGTCCGAGGTCAGAGCCACCTGGGCAATTTTTTTTTTTGAAACC
>hsa-miR-222-3p	MIMAT0000279	AGCUACAUCUGGCUACUGGGU	>hsa-miR-222-3p-F	CTGGGAGCTACATCTGGCTA	>hsa-miR-222-3p-RT	GTGCAGGGTCCGAGGTCAGAGCCACCTGGGCAATTTTTTTTTTTACCCAG
>hsa-miR-223-5p	MIMAT0004570	CGUGUAUUUGACAAGCUGAGUU	>hsa-miR-223-5p-F	CTGGGCGTGTATTTGACAAGC	>hsa-miR-223-5p-RT	GTGCAGGGTCCGAGGTCAGAGCCACCTGGGCAATTTTTTTTTTTAACTCA
>hsa-miR-223-3p	MIMAT0000280	UGUCAGUUUGUCAAAUACCCCA	>hsa-miR-223-3p-F	CTGGGTGTCAGTTTGTCAAAT	>hsa-miR-223-3p-RT	GTGCAGGGTCCGAGGTCAGAGCCACCTGGGCAATTTTTTTTTTTTGGGGT
>hsa-miR-224-5p	MIMAT0000281	UCAAGUCACUAGUGGUUCCGUUUAG	>hsa-miR-224-5p-F	CTGGGTCAAGTCACTAGTGGTTCC	>hsa-miR-224-5p-RT	GTGCAGGGTCCGAGGTCAGAGCCACCTGGGCAATTTTTTTTTTTCTAAAC
>hsa-let-7g-5p	MIMAT0000414	UGAGGUAGUAGUUUGUACAGUU	>hsa-let-7g-5p-F	CTGGGTGAGGTAGTAGTTTGT	>hsa-let-7g-5p-RT	GTGCAGGGTCCGAGGTCAGAGCCACCTGGGCAATTTTTTTTTTTAACTGT
>hsa-let-7i-5p	MIMAT0000415	UGAGGUAGUAGUUUGUGCUGUU	>hsa-let-7i-5p-F	CTGGGTGAGGTAGTAGTTTGT	>hsa-let-7i-5p-RT	GTGCAGGGTCCGAGGTCAGAGCCACCTGGGCAATTTTTTTTTTTAACAGC
>hsa-miR-1-3p	MIMAT0000416	UGGAAUGUAAAGAAGUAUGUAU	>hsa-miR-1-3p-F	CTGGGTGGAATGTAAAGAAGT	>hsa-miR-1-3p-RT	GTGCAGGGTCCGAGGTCAGAGCCACCTGGGCAATTTTTTTTTTTATACAT
>hsa-miR-15b-5p	MIMAT0000417	UAGCAGCACAUCAUGGUUUACA	>hsa-miR-15b-5p-F	CTGGGTAGCAGCACATCATGG	>hsa-miR-15b-5p-RT	GTGCAGGGTCCGAGGTCAGAGCCACCTGGGCAATTTTTTTTTTTTGTAAA
>hsa-miR-15b-3p	MIMAT0004586	CGAAUCAUUAUUUGCUGCUCUA	>hsa-miR-15b-3p-F	CTGGGCGAATCATTATTTGCT	>hsa-miR-15b-3p-RT	GTGCAGGGTCCGAGGTCAGAGCCACCTGGGCAATTTTTTTTTTTTAGAGC
>hsa-miR-23b-3p	MIMAT0000418	AUCACAUUGCCAGGGAUUACCAC	>hsa-miR-23b-3p-F	CTGGGATCACATTGCCAGGGAT	>hsa-miR-23b-3p-RT	GTGCAGGGTCCGAGGTCAGAGCCACCTGGGCAATTTTTTTTTTTGTGGTA
>hsa-miR-27b-3p	MIMAT0000419	UUCACAGUGGCUAAGUUCUGC	>hsa-miR-27b-3p-F	CTGGGTTCACAGTGGCTAAG	>hsa-miR-27b-3p-RT	GTGCAGGGTCCGAGGTCAGAGCCACCTGGGCAATTTTTTTTTTTGCAGAA
>hsa-miR-30b-5p	MIMAT0000420	UGUAAACAUCCUACACUCAGCU	>hsa-miR-30b-5p-F	CTGGGTGTAAACATCCTACAC	>hsa-miR-30b-5p-RT	GTGCAGGGTCCGAGGTCAGAGCCACCTGGGCAATTTTTTTTTTTAGCTGA
>hsa-miR-30b-3p	MIMAT0004589	CUGGGAGGUGGAUGUUUACUUC	>hsa-miR-30b-3p-F	CTGGGCTGGGAGGTGGATGTT	>hsa-miR-30b-3p-RT	GTGCAGGGTCCGAGGTCAGAGCCACCTGGGCAATTTTTTTTTTTGAAGTA
>hsa-miR-122-5p	MIMAT0000421	UGGAGUGUGACAAUGGUGUUUG	>hsa-miR-122-5p-F	CTGGGTGGAGTGTGACAATGG	>hsa-miR-122-5p-RT	GTGCAGGGTCCGAGGTCAGAGCCACCTGGGCAATTTTTTTTTTTCAAACA
>hsa-miR-125b-5p	MIMAT0000423	UCCCUGAGACCCUAACUUGUGA	>hsa-miR-125b-5p-F	CTGGGTCCCTGAGACCCTAAC	>hsa-miR-125b-5p-RT	GTGCAGGGTCCGAGGTCAGAGCCACCTGGGCAATTTTTTTTTTTTCACAA
>hsa-miR-128-3p	MIMAT0000424	UCACAGUGAACCGGUCUCUUU	>hsa-miR-128-3p-F	CTGGGTCACAGTGAACCGGT	>hsa-miR-128-3p-RT	GTGCAGGGTCCGAGGTCAGAGCCACCTGGGCAATTTTTTTTTTTAAAGAG
>hsa-miR-130a-3p	MIMAT0000425	CAGUGCAAUGUUAAAAGGGCAU	>hsa-miR-130a-3p-F	CTGGGCAGTGCAATGTTAAAA	>hsa-miR-130a-3p-RT	GTGCAGGGTCCGAGGTCAGAGCCACCTGGGCAATTTTTTTTTTTATGCCC
>hsa-miR-132-3p	MIMAT0000426	UAACAGUCUACAGCCAUGGUCG	>hsa-miR-132-3p-F	CTGGGTAACAGTCTACAGCCA	>hsa-miR-132-3p-RT	GTGCAGGGTCCGAGGTCAGAGCCACCTGGGCAATTTTTTTTTTTCGACCA
>hsa-miR-133a-3p	MIMAT0000427	UUUGGUCCCCUUCAACCAGCUG	>hsa-miR-133a-3p-F	CTGGGTTTGGTCCCCTTCAAC	>hsa-miR-133a-3p-RT	GTGCAGGGTCCGAGGTCAGAGCCACCTGGGCAATTTTTTTTTTTCAGCTG
>hsa-miR-135a-5p	MIMAT0000428	UAUGGCUUUUUAUUCCUAUGUGA	>hsa-miR-135a-5p-F	CTGGGTATGGCTTTTTATTCCT	>hsa-miR-135a-5p-RT	GTGCAGGGTCCGAGGTCAGAGCCACCTGGGCAATTTTTTTTTTTTCACAT
>hsa-miR-138-5p	MIMAT0000430	AGCUGGUGUUGUGAAUCAGGCCG	>hsa-miR-138-5p-F	CTGGGAGCTGGTGTTGTGAATC	>hsa-miR-138-5p-RT	GTGCAGGGTCCGAGGTCAGAGCCACCTGGGCAATTTTTTTTTTTCGGCCT
>hsa-miR-140-5p	MIMAT0000431	CAGUGGUUUUACCCUAUGGUAG	>hsa-miR-140-5p-F	CTGGGCAGTGGTTTTACCCTA	>hsa-miR-140-5p-RT	GTGCAGGGTCCGAGGTCAGAGCCACCTGGGCAATTTTTTTTTTTCTACCA
>hsa-miR-140-3p	MIMAT0004597	UACCACAGGGUAGAACCACGG	>hsa-miR-140-3p-F	CTGGGTACCACAGGGTAGAA	>hsa-miR-140-3p-RT	GTGCAGGGTCCGAGGTCAGAGCCACCTGGGCAATTTTTTTTTTTCCGTGG
>hsa-miR-141-3p	MIMAT0000432	UAACACUGUCUGGUAAAGAUGG	>hsa-miR-141-3p-F	CTGGGTAACACTGTCTGGTAA	>hsa-miR-141-3p-RT	GTGCAGGGTCCGAGGTCAGAGCCACCTGGGCAATTTTTTTTTTTCCATCT
>hsa-miR-142-5p	MIMAT0000433	CAUAAAGUAGAAAGCACUACU	>hsa-miR-142-5p-F	CTGGGCATAAAGTAGAAAGC	>hsa-miR-142-5p-RT	GTGCAGGGTCCGAGGTCAGAGCCACCTGGGCAATTTTTTTTTTTAGTAGT
>hsa-miR-142-3p	MIMAT0000434	UGUAGUGUUUCCUACUUUAUGGA	>hsa-miR-142-3p-F	CTGGGTGTAGTGTTTCCTACTT	>hsa-miR-142-3p-RT	GTGCAGGGTCCGAGGTCAGAGCCACCTGGGCAATTTTTTTTTTTTCCATA
>hsa-miR-143-3p	MIMAT0000435	UGAGAUGAAGCACUGUAGCUC	>hsa-miR-143-3p-F	CTGGGTGAGATGAAGCACTG	>hsa-miR-143-3p-RT	GTGCAGGGTCCGAGGTCAGAGCCACCTGGGCAATTTTTTTTTTTGAGCTA
>hsa-miR-144-5p	MIMAT0004600	GGAUAUCAUCAUAUACUGUAAG	>hsa-miR-144-5p-F	CTGGGGGATATCATCATATAC	>hsa-miR-144-5p-RT	GTGCAGGGTCCGAGGTCAGAGCCACCTGGGCAATTTTTTTTTTTCTTACA
>hsa-miR-144-3p	MIMAT0000436	UACAGUAUAGAUGAUGUACU	>hsa-miR-144-3p-F	CTGGGTACAGTATAGATGA	>hsa-miR-144-3p-RT	GTGCAGGGTCCGAGGTCAGAGCCACCTGGGCAATTTTTTTTTTTAGTACA
>hsa-miR-145-5p	MIMAT0000437	GUCCAGUUUUCCCAGGAAUCCCU	>hsa-miR-145-5p-F	CTGGGGTCCAGTTTTCCCAGGA	>hsa-miR-145-5p-RT	GTGCAGGGTCCGAGGTCAGAGCCACCTGGGCAATTTTTTTTTTTAGGGAT
>hsa-miR-145-3p	MIMAT0004601	GGAUUCCUGGAAAUACUGUUCU	>hsa-miR-145-3p-F	CTGGGGGATTCCTGGAAATAC	>hsa-miR-145-3p-RT	GTGCAGGGTCCGAGGTCAGAGCCACCTGGGCAATTTTTTTTTTTAGAACA
>hsa-miR-152-3p	MIMAT0000438	UCAGUGCAUGACAGAACUUGG	>hsa-miR-152-3p-F	CTGGGTCAGTGCATGACAGA	>hsa-miR-152-3p-RT	GTGCAGGGTCCGAGGTCAGAGCCACCTGGGCAATTTTTTTTTTTCCAAGT
>hsa-miR-153-3p	MIMAT0000439	UUGCAUAGUCACAAAAGUGAUC	>hsa-miR-153-3p-F	CTGGGTTGCATAGTCACAAAA	>hsa-miR-153-3p-RT	GTGCAGGGTCCGAGGTCAGAGCCACCTGGGCAATTTTTTTTTTTGATCAC
>hsa-miR-191-5p	MIMAT0000440	CAACGGAAUCCCAAAAGCAGCUG	>hsa-miR-191-5p-F	CTGGGCAACGGAATCCCAAAAG	>hsa-miR-191-5p-RT	GTGCAGGGTCCGAGGTCAGAGCCACCTGGGCAATTTTTTTTTTTCAGCTG
>hsa-miR-125a-5p	MIMAT0000443	UCCCUGAGACCCUUUAACCUGUGA	>hsa-miR-125a-5p-F	CTGGGTCCCTGAGACCCTTTAAC	>hsa-miR-125a-5p-RT	GTGCAGGGTCCGAGGTCAGAGCCACCTGGGCAATTTTTTTTTTTTCACAG
>hsa-miR-125a-3p	MIMAT0004602	ACAGGUGAGGUUCUUGGGAGCC	>hsa-miR-125a-3p-F	CTGGGACAGGTGAGGTTCTTG	>hsa-miR-125a-3p-RT	GTGCAGGGTCCGAGGTCAGAGCCACCTGGGCAATTTTTTTTTTTGGCTCC
>hsa-miR-125b-2-3p	MIMAT0004603	UCACAAGUCAGGCUCUUGGGAC	>hsa-miR-125b-2-3p-F	CTGGGTCACAAGTCAGGCTCT	>hsa-miR-125b-2-3p-RT	GTGCAGGGTCCGAGGTCAGAGCCACCTGGGCAATTTTTTTTTTTGTCCCA
>hsa-miR-126-5p	MIMAT0000444	CAUUAUUACUUUUGGUACGCG	>hsa-miR-126-5p-F	CTGGGCATTATTACTTTTGG	>hsa-miR-126-5p-RT	GTGCAGGGTCCGAGGTCAGAGCCACCTGGGCAATTTTTTTTTTTCGCGTA
>hsa-miR-126-3p	MIMAT0000445	UCGUACCGUGAGUAAUAAUGCG	>hsa-miR-126-3p-F	CTGGGTCGTACCGTGAGTAAT	>hsa-miR-126-3p-RT	GTGCAGGGTCCGAGGTCAGAGCCACCTGGGCAATTTTTTTTTTTCGCATT
>hsa-miR-127-3p	MIMAT0000446	UCGGAUCCGUCUGAGCUUGGCU	>hsa-miR-127-3p-F	CTGGGTCGGATCCGTCTGAGC	>hsa-miR-127-3p-RT	GTGCAGGGTCCGAGGTCAGAGCCACCTGGGCAATTTTTTTTTTTAGCCAA
>hsa-miR-134-5p	MIMAT0000447	UGUGACUGGUUGACCAGAGGGG	>hsa-miR-134-5p-F	CTGGGTGTGACTGGTTGACCA	>hsa-miR-134-5p-RT	GTGCAGGGTCCGAGGTCAGAGCCACCTGGGCAATTTTTTTTTTTCCCCTC
>hsa-miR-146a-5p	MIMAT0000449	UGAGAACUGAAUUCCAUGGGUU	>hsa-miR-146a-5p-F	CTGGGTGAGAACTGAATTCCA	>hsa-miR-146a-5p-RT	GTGCAGGGTCCGAGGTCAGAGCCACCTGGGCAATTTTTTTTTTTAACCCA
>hsa-miR-149-5p	MIMAT0000450	UCUGGCUCCGUGUCUUCACUCCC	>hsa-miR-149-5p-F	CTGGGTCTGGCTCCGTGTCTTC	>hsa-miR-149-5p-RT	GTGCAGGGTCCGAGGTCAGAGCCACCTGGGCAATTTTTTTTTTTGGGAGT
>hsa-miR-150-5p	MIMAT0000451	UCUCCCAACCCUUGUACCAGUG	>hsa-miR-150-5p-F	CTGGGTCTCCCAACCCTTGTA	>hsa-miR-150-5p-RT	GTGCAGGGTCCGAGGTCAGAGCCACCTGGGCAATTTTTTTTTTTCACTGG
>hsa-miR-150-3p	MIMAT0004610	CUGGUACAGGCCUGGGGGACAG	>hsa-miR-150-3p-F	CTGGGCTGGTACAGGCCTGGG	>hsa-miR-150-3p-RT	GTGCAGGGTCCGAGGTCAGAGCCACCTGGGCAATTTTTTTTTTTCTGTCC
>hsa-miR-154-5p	MIMAT0000452	UAGGUUAUCCGUGUUGCCUUCG	>hsa-miR-154-5p-F	CTGGGTAGGTTATCCGTGTTG	>hsa-miR-154-5p-RT	GTGCAGGGTCCGAGGTCAGAGCCACCTGGGCAATTTTTTTTTTTCGAAGG
>hsa-miR-184	MIMAT0000454	UGGACGGAGAACUGAUAAGGGU	>hsa-miR-184-F	CTGGGTGGACGGAGAACTGAT	>hsa-miR-184-RT	GTGCAGGGTCCGAGGTCAGAGCCACCTGGGCAATTTTTTTTTTTACCCTT
>hsa-miR-185-5p	MIMAT0000455	UGGAGAGAAAGGCAGUUCCUGA	>hsa-miR-185-5p-F	CTGGGTGGAGAGAAAGGCAGT	>hsa-miR-185-5p-RT	GTGCAGGGTCCGAGGTCAGAGCCACCTGGGCAATTTTTTTTTTTTCAGGA
>hsa-miR-185-3p	MIMAT0004611	AGGGGCUGGCUUUCCUCUGGUC	>hsa-miR-185-3p-F	CTGGGAGGGGCTGGCTTTCCT	>hsa-miR-185-3p-RT	GTGCAGGGTCCGAGGTCAGAGCCACCTGGGCAATTTTTTTTTTTGACCAG
>hsa-miR-186-5p	MIMAT0000456	CAAAGAAUUCUCCUUUUGGGCU	>hsa-miR-186-5p-F	CTGGGCAAAGAATTCTCCTTT	>hsa-miR-186-5p-RT	GTGCAGGGTCCGAGGTCAGAGCCACCTGGGCAATTTTTTTTTTTAGCCCA
>hsa-miR-188-5p	MIMAT0000457	CAUCCCUUGCAUGGUGGAGGG	>hsa-miR-188-5p-F	CTGGGCATCCCTTGCATGGT	>hsa-miR-188-5p-RT	GTGCAGGGTCCGAGGTCAGAGCCACCTGGGCAATTTTTTTTTTTCCCTCC
>hsa-miR-190a-5p	MIMAT0000458	UGAUAUGUUUGAUAUAUUAGGU	>hsa-miR-190a-5p-F	CTGGGTGATATGTTTGATATA	>hsa-miR-190a-5p-RT	GTGCAGGGTCCGAGGTCAGAGCCACCTGGGCAATTTTTTTTTTTACCTAA
>hsa-miR-193a-5p	MIMAT0004614	UGGGUCUUUGCGGGCGAGAUGA	>hsa-miR-193a-5p-F	CTGGGTGGGTCTTTGCGGGCG	>hsa-miR-193a-5p-RT	GTGCAGGGTCCGAGGTCAGAGCCACCTGGGCAATTTTTTTTTTTTCATCT
>hsa-miR-193a-3p	MIMAT0000459	AACUGGCCUACAAAGUCCCAGU	>hsa-miR-193a-3p-F	CTGGGAACTGGCCTACAAAGT	>hsa-miR-193a-3p-RT	GTGCAGGGTCCGAGGTCAGAGCCACCTGGGCAATTTTTTTTTTTACTGGG
>hsa-miR-194-5p	MIMAT0000460	UGUAACAGCAACUCCAUGUGGA	>hsa-miR-194-5p-F	CTGGGTGTAACAGCAACTCCA	>hsa-miR-194-5p-RT	GTGCAGGGTCCGAGGTCAGAGCCACCTGGGCAATTTTTTTTTTTTCCACA
>hsa-miR-195-5p	MIMAT0000461	UAGCAGCACAGAAAUAUUGGC	>hsa-miR-195-5p-F	CTGGGTAGCAGCACAGAAAT	>hsa-miR-195-5p-RT	GTGCAGGGTCCGAGGTCAGAGCCACCTGGGCAATTTTTTTTTTTGCCAAT
>hsa-miR-206	MIMAT0000462	UGGAAUGUAAGGAAGUGUGUGG	>hsa-miR-206-F	CTGGGTGGAATGTAAGGAAGT	>hsa-miR-206-RT	GTGCAGGGTCCGAGGTCAGAGCCACCTGGGCAATTTTTTTTTTTCCACAC
>hsa-miR-200c-3p	MIMAT0000617	UAAUACUGCCGGGUAAUGAUGGA	>hsa-miR-200c-3p-F	CTGGGTAATACTGCCGGGTAAT	>hsa-miR-200c-3p-RT	GTGCAGGGTCCGAGGTCAGAGCCACCTGGGCAATTTTTTTTTTTTCCATC
>hsa-miR-1-5p	MIMAT0031892	ACAUACUUCUUUAUAUGCCCAU	>hsa-miR-1-5p-F	CTGGGACATACTTCTTTATAT	>hsa-miR-1-5p-RT	GTGCAGGGTCCGAGGTCAGAGCCACCTGGGCAATTTTTTTTTTTATGGGC
>hsa-miR-155-5p	MIMAT0000646	UUAAUGCUAAUCGUGAUAGGGGUU	>hsa-miR-155-5p-F	CTGGGTTAATGCTAATCGTGATA	>hsa-miR-155-5p-RT	GTGCAGGGTCCGAGGTCAGAGCCACCTGGGCAATTTTTTTTTTTAACCCC
>hsa-miR-106b-5p	MIMAT0000680	UAAAGUGCUGACAGUGCAGAU	>hsa-miR-106b-5p-F	CTGGGTAAAGTGCTGACAGT	>hsa-miR-106b-5p-RT	GTGCAGGGTCCGAGGTCAGAGCCACCTGGGCAATTTTTTTTTTTATCTGC
>hsa-miR-106b-3p	MIMAT0004672	CCGCACUGUGGGUACUUGCUGC	>hsa-miR-106b-3p-F	CTGGGCCGCACTGTGGGTACT	>hsa-miR-106b-3p-RT	GTGCAGGGTCCGAGGTCAGAGCCACCTGGGCAATTTTTTTTTTTGCAGCA
>hsa-miR-29c-3p	MIMAT0000681	UAGCACCAUUUGAAAUCGGUUA	>hsa-miR-29c-3p-F	CTGGGTAGCACCATTTGAAAT	>hsa-miR-29c-3p-RT	GTGCAGGGTCCGAGGTCAGAGCCACCTGGGCAATTTTTTTTTTTTAACCG
>hsa-miR-34b-3p	MIMAT0004676	CAAUCACUAACUCCACUGCCAU	>hsa-miR-34b-3p-F	CTGGGCAATCACTAACTCCAC	>hsa-miR-34b-3p-RT	GTGCAGGGTCCGAGGTCAGAGCCACCTGGGCAATTTTTTTTTTTATGGCA
>hsa-miR-301a-3p	MIMAT0000688	CAGUGCAAUAGUAUUGUCAAAGC	>hsa-miR-301a-3p-F	CTGGGCAGTGCAATAGTATTGT	>hsa-miR-301a-3p-RT	GTGCAGGGTCCGAGGTCAGAGCCACCTGGGCAATTTTTTTTTTTGCTTTG
>hsa-miR-99b-5p	MIMAT0000689	CACCCGUAGAACCGACCUUGCG	>hsa-miR-99b-5p-F	CTGGGCACCCGTAGAACCGAC	>hsa-miR-99b-5p-RT	GTGCAGGGTCCGAGGTCAGAGCCACCTGGGCAATTTTTTTTTTTCGCAAG
>hsa-miR-130b-5p	MIMAT0004680	ACUCUUUCCCUGUUGCACUAC	>hsa-miR-130b-5p-F	CTGGGACTCTTTCCCTGTTG	>hsa-miR-130b-5p-RT	GTGCAGGGTCCGAGGTCAGAGCCACCTGGGCAATTTTTTTTTTTGTAGTG
>hsa-miR-130b-3p	MIMAT0000691	CAGUGCAAUGAUGAAAGGGCAU	>hsa-miR-130b-3p-F	CTGGGCAGTGCAATGATGAAA	>hsa-miR-130b-3p-RT	GTGCAGGGTCCGAGGTCAGAGCCACCTGGGCAATTTTTTTTTTTATGCCC
>hsa-miR-30e-5p	MIMAT0000692	UGUAAACAUCCUUGACUGGAAG	>hsa-miR-30e-5p-F	CTGGGTGTAAACATCCTTGAC	>hsa-miR-30e-5p-RT	GTGCAGGGTCCGAGGTCAGAGCCACCTGGGCAATTTTTTTTTTTCTTCCA
>hsa-miR-361-5p	MIMAT0000703	UUAUCAGAAUCUCCAGGGGUAC	>hsa-miR-361-5p-F	CTGGGTTATCAGAATCTCCAG	>hsa-miR-361-5p-RT	GTGCAGGGTCCGAGGTCAGAGCCACCTGGGCAATTTTTTTTTTTGTACCC
>hsa-miR-361-3p	MIMAT0004682	UCCCCCAGGUGUGAUUCUGAUUU	>hsa-miR-361-3p-F	CTGGGTCCCCCAGGTGTGATTC	>hsa-miR-361-3p-RT	GTGCAGGGTCCGAGGTCAGAGCCACCTGGGCAATTTTTTTTTTTAAATCA
>hsa-miR-362-5p	MIMAT0000705	AAUCCUUGGAACCUAGGUGUGAGU	>hsa-miR-362-5p-F	CTGGGAATCCTTGGAACCTAGGT	>hsa-miR-362-5p-RT	GTGCAGGGTCCGAGGTCAGAGCCACCTGGGCAATTTTTTTTTTTACTCAC
>hsa-miR-362-3p	MIMAT0004683	AACACACCUAUUCAAGGAUUCA	>hsa-miR-362-3p-F	CTGGGAACACACCTATTCAAG	>hsa-miR-362-3p-RT	GTGCAGGGTCCGAGGTCAGAGCCACCTGGGCAATTTTTTTTTTTTGAATC
>hsa-miR-363-3p	MIMAT0000707	AAUUGCACGGUAUCCAUCUGUA	>hsa-miR-363-3p-F	CTGGGAATTGCACGGTATCCA	>hsa-miR-363-3p-RT	GTGCAGGGTCCGAGGTCAGAGCCACCTGGGCAATTTTTTTTTTTTACAGA
>hsa-miR-365a-3p	MIMAT0000710	UAAUGCCCCUAAAAAUCCUUAU	>hsa-miR-365a-3p-F	CTGGGTAATGCCCCTAAAAAT	>hsa-miR-365a-3p-RT	GTGCAGGGTCCGAGGTCAGAGCCACCTGGGCAATTTTTTTTTTTATAAGG
>hsa-miR-369-3p	MIMAT0000721	AAUAAUACAUGGUUGAUCUUU	>hsa-miR-369-3p-F	CTGGGAATAATACATGGTTG	>hsa-miR-369-3p-RT	GTGCAGGGTCCGAGGTCAGAGCCACCTGGGCAATTTTTTTTTTTAAAGAT
>hsa-miR-370-3p	MIMAT0000722	GCCUGCUGGGGUGGAACCUGGU	>hsa-miR-370-3p-F	CTGGGGCCTGCTGGGGTGGAA	>hsa-miR-370-3p-RT	GTGCAGGGTCCGAGGTCAGAGCCACCTGGGCAATTTTTTTTTTTACCAGG
>hsa-miR-371a-5p	MIMAT0004687	ACUCAAACUGUGGGGGCACU	>hsa-miR-371a-5p-F	CTGGGACTCAAACTGTGGG	>hsa-miR-371a-5p-RT	GTGCAGGGTCCGAGGTCAGAGCCACCTGGGCAATTTTTTTTTTTAGTGCC
>hsa-miR-374a-5p	MIMAT0000727	UUAUAAUACAACCUGAUAAGUG	>hsa-miR-374a-5p-F	CTGGGTTATAATACAACCTGA	>hsa-miR-374a-5p-RT	GTGCAGGGTCCGAGGTCAGAGCCACCTGGGCAATTTTTTTTTTTCACTTA
>hsa-miR-375-3p	MIMAT0000728	UUUGUUCGUUCGGCUCGCGUGA	>hsa-miR-375-3p-F	CTGGGTTTGTTCGTTCGGCTC	>hsa-miR-375-3p-RT	GTGCAGGGTCCGAGGTCAGAGCCACCTGGGCAATTTTTTTTTTTTCACGC
>hsa-miR-377-3p	MIMAT0000730	AUCACACAAAGGCAACUUUUGU	>hsa-miR-377-3p-F	CTGGGATCACACAAAGGCAAC	>hsa-miR-377-3p-RT	GTGCAGGGTCCGAGGTCAGAGCCACCTGGGCAATTTTTTTTTTTACAAAA
>hsa-miR-378a-3p	MIMAT0000732	ACUGGACUUGGAGUCAGAAGGC	>hsa-miR-378a-3p-F	CTGGGACTGGACTTGGAGTCA	>hsa-miR-378a-3p-RT	GTGCAGGGTCCGAGGTCAGAGCCACCTGGGCAATTTTTTTTTTTGCCTTC
>hsa-miR-379-5p	MIMAT0000733	UGGUAGACUAUGGAACGUAGG	>hsa-miR-379-5p-F	CTGGGTGGTAGACTATGGAA	>hsa-miR-379-5p-RT	GTGCAGGGTCCGAGGTCAGAGCCACCTGGGCAATTTTTTTTTTTCCTACG
>hsa-miR-382-5p	MIMAT0000737	GAAGUUGUUCGUGGUGGAUUCG	>hsa-miR-382-5p-F	CTGGGGAAGTTGTTCGTGGTG	>hsa-miR-382-5p-RT	GTGCAGGGTCCGAGGTCAGAGCCACCTGGGCAATTTTTTTTTTTCGAATC
>hsa-miR-383-5p	MIMAT0000738	AGAUCAGAAGGUGAUUGUGGCU	>hsa-miR-383-5p-F	CTGGGAGATCAGAAGGTGATT	>hsa-miR-383-5p-RT	GTGCAGGGTCCGAGGTCAGAGCCACCTGGGCAATTTTTTTTTTTAGCCAC
>hsa-miR-340-5p	MIMAT0004692	UUAUAAAGCAAUGAGACUGAUU	>hsa-miR-340-5p-F	CTGGGTTATAAAGCAATGAGA	>hsa-miR-340-5p-RT	GTGCAGGGTCCGAGGTCAGAGCCACCTGGGCAATTTTTTTTTTTAATCAG
>hsa-miR-330-3p	MIMAT0000751	GCAAAGCACACGGCCUGCAGAGA	>hsa-miR-330-3p-F	CTGGGGCAAAGCACACGGCCTG	>hsa-miR-330-3p-RT	GTGCAGGGTCCGAGGTCAGAGCCACCTGGGCAATTTTTTTTTTTTCTCTG
>hsa-miR-328-3p	MIMAT0000752	CUGGCCCUCUCUGCCCUUCCGU	>hsa-miR-328-3p-F	CTGGGCTGGCCCTCTCTGCCC	>hsa-miR-328-3p-RT	GTGCAGGGTCCGAGGTCAGAGCCACCTGGGCAATTTTTTTTTTTACGGAA
>hsa-miR-342-5p	MIMAT0004694	AGGGGUGCUAUCUGUGAUUGA	>hsa-miR-342-5p-F	CTGGGAGGGGTGCTATCTGT	>hsa-miR-342-5p-RT	GTGCAGGGTCCGAGGTCAGAGCCACCTGGGCAATTTTTTTTTTTTCAATC
>hsa-miR-342-3p	MIMAT0000753	UCUCACACAGAAAUCGCACCCGU	>hsa-miR-342-3p-F	CTGGGTCTCACACAGAAATCGC	>hsa-miR-342-3p-RT	GTGCAGGGTCCGAGGTCAGAGCCACCTGGGCAATTTTTTTTTTTACGGGT
>hsa-miR-337-5p	MIMAT0004695	GAACGGCUUCAUACAGGAGUU	>hsa-miR-337-5p-F	CTGGGGAACGGCTTCATACA	>hsa-miR-337-5p-RT	GTGCAGGGTCCGAGGTCAGAGCCACCTGGGCAATTTTTTTTTTTAACTCC
>hsa-miR-337-3p	MIMAT0000754	CUCCUAUAUGAUGCCUUUCUUC	>hsa-miR-337-3p-F	CTGGGCTCCTATATGATGCCT	>hsa-miR-337-3p-RT	GTGCAGGGTCCGAGGTCAGAGCCACCTGGGCAATTTTTTTTTTTGAAGAA
>hsa-miR-323a-5p	MIMAT0004696	AGGUGGUCCGUGGCGCGUUCGC	>hsa-miR-323a-5p-F	CTGGGAGGTGGTCCGTGGCGC	>hsa-miR-323a-5p-RT	GTGCAGGGTCCGAGGTCAGAGCCACCTGGGCAATTTTTTTTTTTGCGAAC
>hsa-miR-326	MIMAT0000756	CCUCUGGGCCCUUCCUCCAG	>hsa-miR-326-F	CTGGGCCTCTGGGCCCTTC	>hsa-miR-326-RT	GTGCAGGGTCCGAGGTCAGAGCCACCTGGGCAATTTTTTTTTTTCTGGAG
>hsa-miR-151a-5p	MIMAT0004697	UCGAGGAGCUCACAGUCUAGU	>hsa-miR-151a-5p-F	CTGGGTCGAGGAGCTCACAG	>hsa-miR-151a-5p-RT	GTGCAGGGTCCGAGGTCAGAGCCACCTGGGCAATTTTTTTTTTTACTAGA
>hsa-miR-151a-3p	MIMAT0000757	CUAGACUGAAGCUCCUUGAGG	>hsa-miR-151a-3p-F	CTGGGCTAGACTGAAGCTCC	>hsa-miR-151a-3p-RT	GTGCAGGGTCCGAGGTCAGAGCCACCTGGGCAATTTTTTTTTTTCCTCAA
>hsa-miR-148b-5p	MIMAT0004699	AAGUUCUGUUAUACACUCAGGC	>hsa-miR-148b-5p-F	CTGGGAAGTTCTGTTATACAC	>hsa-miR-148b-5p-RT	GTGCAGGGTCCGAGGTCAGAGCCACCTGGGCAATTTTTTTTTTTGCCTGA
>hsa-miR-148b-3p	MIMAT0000759	UCAGUGCAUCACAGAACUUUGU	>hsa-miR-148b-3p-F	CTGGGTCAGTGCATCACAGAA	>hsa-miR-148b-3p-RT	GTGCAGGGTCCGAGGTCAGAGCCACCTGGGCAATTTTTTTTTTTACAAAG
>hsa-miR-324-5p	MIMAT0000761	CGCAUCCCCUAGGGCAUUGGUG	>hsa-miR-324-5p-F	CTGGGCGCATCCCCTAGGGCA	>hsa-miR-324-5p-RT	GTGCAGGGTCCGAGGTCAGAGCCACCTGGGCAATTTTTTTTTTTCACCAA
>hsa-miR-324-3p	MIMAT0000762	CCCACUGCCCCAGGUGCUGCUGG	>hsa-miR-324-3p-F	CTGGGCCCACTGCCCCAGGTGC	>hsa-miR-324-3p-RT	GTGCAGGGTCCGAGGTCAGAGCCACCTGGGCAATTTTTTTTTTTCCAGCA
>hsa-miR-338-5p	MIMAT0004701	AACAAUAUCCUGGUGCUGAGUG	>hsa-miR-338-5p-F	CTGGGAACAATATCCTGGTGC	>hsa-miR-338-5p-RT	GTGCAGGGTCCGAGGTCAGAGCCACCTGGGCAATTTTTTTTTTTCACTCA
>hsa-miR-338-3p	MIMAT0000763	UCCAGCAUCAGUGAUUUUGUUG	>hsa-miR-338-3p-F	CTGGGTCCAGCATCAGTGATT	>hsa-miR-338-3p-RT	GTGCAGGGTCCGAGGTCAGAGCCACCTGGGCAATTTTTTTTTTTCAACAA
>hsa-miR-339-5p	MIMAT0000764	UCCCUGUCCUCCAGGAGCUCACG	>hsa-miR-339-5p-F	CTGGGTCCCTGTCCTCCAGGAG	>hsa-miR-339-5p-RT	GTGCAGGGTCCGAGGTCAGAGCCACCTGGGCAATTTTTTTTTTTCGTGAG
>hsa-miR-335-5p	MIMAT0000765	UCAAGAGCAAUAACGAAAAAUGU	>hsa-miR-335-5p-F	CTGGGTCAAGAGCAATAACGAA	>hsa-miR-335-5p-RT	GTGCAGGGTCCGAGGTCAGAGCCACCTGGGCAATTTTTTTTTTTACATTT
>hsa-miR-335-3p	MIMAT0004703	UUUUUCAUUAUUGCUCCUGACC	>hsa-miR-335-3p-F	CTGGGTTTTTCATTATTGCTC	>hsa-miR-335-3p-RT	GTGCAGGGTCCGAGGTCAGAGCCACCTGGGCAATTTTTTTTTTTGGTCAG
>hsa-miR-133b	MIMAT0000770	UUUGGUCCCCUUCAACCAGCUA	>hsa-miR-133b-F	CTGGGTTTGGTCCCCTTCAAC	>hsa-miR-133b-RT	GTGCAGGGTCCGAGGTCAGAGCCACCTGGGCAATTTTTTTTTTTTAGCTG
>hsa-miR-345-5p	MIMAT0000772	GCUGACUCCUAGUCCAGGGCUC	>hsa-miR-345-5p-F	CTGGGGCTGACTCCTAGTCCA	>hsa-miR-345-5p-RT	GTGCAGGGTCCGAGGTCAGAGCCACCTGGGCAATTTTTTTTTTTGAGCCC
>hsa-miR-196b-5p	MIMAT0001080	UAGGUAGUUUCCUGUUGUUGGG	>hsa-miR-196b-5p-F	CTGGGTAGGTAGTTTCCTGTT	>hsa-miR-196b-5p-RT	GTGCAGGGTCCGAGGTCAGAGCCACCTGGGCAATTTTTTTTTTTCCCAAC
>hsa-miR-423-5p	MIMAT0004748	UGAGGGGCAGAGAGCGAGACUUU	>hsa-miR-423-5p-F	CTGGGTGAGGGGCAGAGAGCGA	>hsa-miR-423-5p-RT	GTGCAGGGTCCGAGGTCAGAGCCACCTGGGCAATTTTTTTTTTTAAAGTC
>hsa-miR-423-3p	MIMAT0001340	AGCUCGGUCUGAGGCCCCUCAGU	>hsa-miR-423-3p-F	CTGGGAGCTCGGTCTGAGGCCC	>hsa-miR-423-3p-RT	GTGCAGGGTCCGAGGTCAGAGCCACCTGGGCAATTTTTTTTTTTACTGAG
>hsa-miR-424-5p	MIMAT0001341	CAGCAGCAAUUCAUGUUUUGAA	>hsa-miR-424-5p-F	CTGGGCAGCAGCAATTCATGT	>hsa-miR-424-5p-RT	GTGCAGGGTCCGAGGTCAGAGCCACCTGGGCAATTTTTTTTTTTTTCAAA
>hsa-miR-424-3p	MIMAT0004749	CAAAACGUGAGGCGCUGCUAU	>hsa-miR-424-3p-F	CTGGGCAAAACGTGAGGCGC	>hsa-miR-424-3p-RT	GTGCAGGGTCCGAGGTCAGAGCCACCTGGGCAATTTTTTTTTTTATAGCA
>hsa-miR-425-5p	MIMAT0003393	AAUGACACGAUCACUCCCGUUGA	>hsa-miR-425-5p-F	CTGGGAATGACACGATCACTCC	>hsa-miR-425-5p-RT	GTGCAGGGTCCGAGGTCAGAGCCACCTGGGCAATTTTTTTTTTTTCAACG
>hsa-miR-425-3p	MIMAT0001343	AUCGGGAAUGUCGUGUCCGCCC	>hsa-miR-425-3p-F	CTGGGATCGGGAATGTCGTGT	>hsa-miR-425-3p-RT	GTGCAGGGTCCGAGGTCAGAGCCACCTGGGCAATTTTTTTTTTTGGGCGG
>hsa-miR-20b-5p	MIMAT0001413	CAAAGUGCUCAUAGUGCAGGUAG	>hsa-miR-20b-5p-F	CTGGGCAAAGTGCTCATAGTGC	>hsa-miR-20b-5p-RT	GTGCAGGGTCCGAGGTCAGAGCCACCTGGGCAATTTTTTTTTTTCTACCT
>hsa-miR-450a-5p	MIMAT0001545	UUUUGCGAUGUGUUCCUAAUAU	>hsa-miR-450a-5p-F	CTGGGTTTTGCGATGTGTTCC	>hsa-miR-450a-5p-RT	GTGCAGGGTCCGAGGTCAGAGCCACCTGGGCAATTTTTTTTTTTATATTA
>hsa-miR-433-3p	MIMAT0001627	AUCAUGAUGGGCUCCUCGGUGU	>hsa-miR-433-3p-F	CTGGGATCATGATGGGCTCCT	>hsa-miR-433-3p-RT	GTGCAGGGTCCGAGGTCAGAGCCACCTGGGCAATTTTTTTTTTTACACCG
>hsa-miR-451a	MIMAT0001631	AAACCGUUACCAUUACUGAGUU	>hsa-miR-451a-F	CTGGGAAACCGTTACCATTAC	>hsa-miR-451a-RT	GTGCAGGGTCCGAGGTCAGAGCCACCTGGGCAATTTTTTTTTTTAACTCA
>hsa-miR-452-5p	MIMAT0001635	AACUGUUUGCAGAGGAAACUGA	>hsa-miR-452-5p-F	CTGGGAACTGTTTGCAGAGGA	>hsa-miR-452-5p-RT	GTGCAGGGTCCGAGGTCAGAGCCACCTGGGCAATTTTTTTTTTTTCAGTT
>hsa-miR-409-3p	MIMAT0001639	GAAUGUUGCUCGGUGAACCCCU	>hsa-miR-409-3p-F	CTGGGGAATGTTGCTCGGTGA	>hsa-miR-409-3p-RT	GTGCAGGGTCCGAGGTCAGAGCCACCTGGGCAATTTTTTTTTTTAGGGGT
>hsa-miR-410-3p	MIMAT0002171	AAUAUAACACAGAUGGCCUGU	>hsa-miR-410-3p-F	CTGGGAATATAACACAGATG	>hsa-miR-410-3p-RT	GTGCAGGGTCCGAGGTCAGAGCCACCTGGGCAATTTTTTTTTTTACAGGC
>hsa-miR-483-5p	MIMAT0004761	AAGACGGGAGGAAAGAAGGGAG	>hsa-miR-483-5p-F	CTGGGAAGACGGGAGGAAAGA	>hsa-miR-483-5p-RT	GTGCAGGGTCCGAGGTCAGAGCCACCTGGGCAATTTTTTTTTTTCTCCCT
>hsa-miR-483-3p	MIMAT0002173	UCACUCCUCUCCUCCCGUCUU	>hsa-miR-483-3p-F	CTGGGTCACTCCTCTCCTCC	>hsa-miR-483-3p-RT	GTGCAGGGTCCGAGGTCAGAGCCACCTGGGCAATTTTTTTTTTTAAGACG
>hsa-miR-484	MIMAT0002174	UCAGGCUCAGUCCCCUCCCGAU	>hsa-miR-484-F	CTGGGTCAGGCTCAGTCCCCT	>hsa-miR-484-RT	GTGCAGGGTCCGAGGTCAGAGCCACCTGGGCAATTTTTTTTTTTATCGGG
>hsa-miR-485-5p	MIMAT0002175	AGAGGCUGGCCGUGAUGAAUUC	>hsa-miR-485-5p-F	CTGGGAGAGGCTGGCCGTGAT	>hsa-miR-485-5p-RT	GTGCAGGGTCCGAGGTCAGAGCCACCTGGGCAATTTTTTTTTTTGAATTC
>hsa-miR-485-3p	MIMAT0002176	GUCAUACACGGCUCUCCUCUCU	>hsa-miR-485-3p-F	CTGGGGTCATACACGGCTCTC	>hsa-miR-485-3p-RT	GTGCAGGGTCCGAGGTCAGAGCCACCTGGGCAATTTTTTTTTTTAGAGAG
>hsa-miR-486-5p	MIMAT0002177	UCCUGUACUGAGCUGCCCCGAG	>hsa-miR-486-5p-F	CTGGGTCCTGTACTGAGCTGC	>hsa-miR-486-5p-RT	GTGCAGGGTCCGAGGTCAGAGCCACCTGGGCAATTTTTTTTTTTCTCGGG
>hsa-miR-486-3p	MIMAT0004762	CGGGGCAGCUCAGUACAGGAU	>hsa-miR-486-3p-F	CTGGGCGGGGCAGCTCAGTA	>hsa-miR-486-3p-RT	GTGCAGGGTCCGAGGTCAGAGCCACCTGGGCAATTTTTTTTTTTATCCTG
>hsa-miR-491-5p	MIMAT0002807	AGUGGGGAACCCUUCCAUGAGG	>hsa-miR-491-5p-F	CTGGGAGTGGGGAACCCTTCC	>hsa-miR-491-5p-RT	GTGCAGGGTCCGAGGTCAGAGCCACCTGGGCAATTTTTTTTTTTCCTCAT
>hsa-miR-146b-5p	MIMAT0002809	UGAGAACUGAAUUCCAUAGGCUG	>hsa-miR-146b-5p-F	CTGGGTGAGAACTGAATTCCAT	>hsa-miR-146b-5p-RT	GTGCAGGGTCCGAGGTCAGAGCCACCTGGGCAATTTTTTTTTTTCAGCCT
>hsa-miR-493-5p	MIMAT0002813	UUGUACAUGGUAGGCUUUCAUU	>hsa-miR-493-5p-F	CTGGGTTGTACATGGTAGGCT	>hsa-miR-493-5p-RT	GTGCAGGGTCCGAGGTCAGAGCCACCTGGGCAATTTTTTTTTTTAATGAA
>hsa-miR-493-3p	MIMAT0003161	UGAAGGUCUACUGUGUGCCAGG	>hsa-miR-493-3p-F	CTGGGTGAAGGTCTACTGTGT	>hsa-miR-493-3p-RT	GTGCAGGGTCCGAGGTCAGAGCCACCTGGGCAATTTTTTTTTTTCCTGGC
>hsa-miR-432-5p	MIMAT0002814	UCUUGGAGUAGGUCAUUGGGUGG	>hsa-miR-432-5p-F	CTGGGTCTTGGAGTAGGTCATT	>hsa-miR-432-5p-RT	GTGCAGGGTCCGAGGTCAGAGCCACCTGGGCAATTTTTTTTTTTCCACCC
>hsa-miR-494-3p	MIMAT0002816	UGAAACAUACACGGGAAACCUC	>hsa-miR-494-3p-F	CTGGGTGAAACATACACGGGA	>hsa-miR-494-3p-RT	GTGCAGGGTCCGAGGTCAGAGCCACCTGGGCAATTTTTTTTTTTGAGGTT
>hsa-miR-495-3p	MIMAT0002817	AAACAAACAUGGUGCACUUCUU	>hsa-miR-495-3p-F	CTGGGAAACAAACATGGTGCA	>hsa-miR-495-3p-RT	GTGCAGGGTCCGAGGTCAGAGCCACCTGGGCAATTTTTTTTTTTAAGAAG
>hsa-miR-193b-5p	MIMAT0004767	CGGGGUUUUGAGGGCGAGAUGA	>hsa-miR-193b-5p-F	CTGGGCGGGGTTTTGAGGGCG	>hsa-miR-193b-5p-RT	GTGCAGGGTCCGAGGTCAGAGCCACCTGGGCAATTTTTTTTTTTTCATCT
>hsa-miR-193b-3p	MIMAT0002819	AACUGGCCCUCAAAGUCCCGCU	>hsa-miR-193b-3p-F	CTGGGAACTGGCCCTCAAAGT	>hsa-miR-193b-3p-RT	GTGCAGGGTCCGAGGTCAGAGCCACCTGGGCAATTTTTTTTTTTAGCGGG
>hsa-miR-497-5p	MIMAT0002820	CAGCAGCACACUGUGGUUUGU	>hsa-miR-497-5p-F	CTGGGCAGCAGCACACTGTG	>hsa-miR-497-5p-RT	GTGCAGGGTCCGAGGTCAGAGCCACCTGGGCAATTTTTTTTTTTACAAAC
>hsa-miR-181d-5p	MIMAT0002821	AACAUUCAUUGUUGUCGGUGGGU	>hsa-miR-181d-5p-F	CTGGGAACATTCATTGTTGTCG	>hsa-miR-181d-5p-RT	GTGCAGGGTCCGAGGTCAGAGCCACCTGGGCAATTTTTTTTTTTACCCAC
>hsa-miR-519e-5p	MIMAT0002828	UUCUCCAAAAGGGAGCACUUUC	>hsa-miR-519e-5p-F	CTGGGTTCTCCAAAAGGGAGC	>hsa-miR-519e-5p-RT	GTGCAGGGTCCGAGGTCAGAGCCACCTGGGCAATTTTTTTTTTTGAAAGT
>hsa-miR-516b-3p	MIMAT0002860	UGCUUCCUUUCAGAGGGU	>hsa-miR-516b-3p-F	CTGGGTGCTTCCTTTCA	>hsa-miR-516b-3p-RT	GTGCAGGGTCCGAGGTCAGAGCCACCTGGGCAATTTTTTTTTTTACCCTC
>hsa-miR-518a-5p	MIMAT0005457	CUGCAAAGGGAAGCCCUUUC	>hsa-miR-518a-5p-F	CTGGGCTGCAAAGGGAAGC	>hsa-miR-518a-5p-RT	GTGCAGGGTCCGAGGTCAGAGCCACCTGGGCAATTTTTTTTTTTGAAAGG
>hsa-miR-499a-5p	MIMAT0002870	UUAAGACUUGCAGUGAUGUUU	>hsa-miR-499a-5p-F	CTGGGTTAAGACTTGCAGTG	>hsa-miR-499a-5p-RT	GTGCAGGGTCCGAGGTCAGAGCCACCTGGGCAATTTTTTTTTTTAAACAT
>hsa-miR-500a-5p	MIMAT0004773	UAAUCCUUGCUACCUGGGUGAGA	>hsa-miR-500a-5p-F	CTGGGTAATCCTTGCTACCTGG	>hsa-miR-500a-5p-RT	GTGCAGGGTCCGAGGTCAGAGCCACCTGGGCAATTTTTTTTTTTTCTCAC
>hsa-miR-500a-3p	MIMAT0002871	AUGCACCUGGGCAAGGAUUCUG	>hsa-miR-500a-3p-F	CTGGGATGCACCTGGGCAAGG	>hsa-miR-500a-3p-RT	GTGCAGGGTCCGAGGTCAGAGCCACCTGGGCAATTTTTTTTTTTCAGAAT
>hsa-miR-501-3p	MIMAT0004774	AAUGCACCCGGGCAAGGAUUCU	>hsa-miR-501-3p-F	CTGGGAATGCACCCGGGCAAG	>hsa-miR-501-3p-RT	GTGCAGGGTCCGAGGTCAGAGCCACCTGGGCAATTTTTTTTTTTAGAATC
>hsa-miR-502-3p	MIMAT0004775	AAUGCACCUGGGCAAGGAUUCA	>hsa-miR-502-3p-F	CTGGGAATGCACCTGGGCAAG	>hsa-miR-502-3p-RT	GTGCAGGGTCCGAGGTCAGAGCCACCTGGGCAATTTTTTTTTTTTGAATC
>hsa-miR-503-5p	MIMAT0002874	UAGCAGCGGGAACAGUUCUGCAG	>hsa-miR-503-5p-F	CTGGGTAGCAGCGGGAACAGTT	>hsa-miR-503-5p-RT	GTGCAGGGTCCGAGGTCAGAGCCACCTGGGCAATTTTTTTTTTTCTGCAG
>hsa-miR-513a-5p	MIMAT0002877	UUCACAGGGAGGUGUCAU	>hsa-miR-513a-5p-F	CTGGGTTCACAGGGAGG	>hsa-miR-513a-5p-RT	GTGCAGGGTCCGAGGTCAGAGCCACCTGGGCAATTTTTTTTTTTATGACA
>hsa-miR-532-5p	MIMAT0002888	CAUGCCUUGAGUGUAGGACCGU	>hsa-miR-532-5p-F	CTGGGCATGCCTTGAGTGTAG	>hsa-miR-532-5p-RT	GTGCAGGGTCCGAGGTCAGAGCCACCTGGGCAATTTTTTTTTTTACGGTC
>hsa-miR-532-3p	MIMAT0004780	CCUCCCACACCCAAGGCUUGCA	>hsa-miR-532-3p-F	CTGGGCCTCCCACACCCAAGG	>hsa-miR-532-3p-RT	GTGCAGGGTCCGAGGTCAGAGCCACCTGGGCAATTTTTTTTTTTTGCAAG
>hsa-miR-487b-3p	MIMAT0003180	AAUCGUACAGGGUCAUCCACUU	>hsa-miR-487b-3p-F	CTGGGAATCGTACAGGGTCAT	>hsa-miR-487b-3p-RT	GTGCAGGGTCCGAGGTCAGAGCCACCTGGGCAATTTTTTTTTTTAAGTGG
>hsa-miR-551a	MIMAT0003214	GCGACCCACUCUUGGUUUCCA	>hsa-miR-551a-F	CTGGGGCGACCCACTCTTGG	>hsa-miR-551a-RT	GTGCAGGGTCCGAGGTCAGAGCCACCTGGGCAATTTTTTTTTTTTGGAAA
>hsa-miR-92b-5p	MIMAT0004792	AGGGACGGGACGCGGUGCAGUG	>hsa-miR-92b-5p-F	CTGGGAGGGACGGGACGCGGT	>hsa-miR-92b-5p-RT	GTGCAGGGTCCGAGGTCAGAGCCACCTGGGCAATTTTTTTTTTTCACTGC
>hsa-miR-92b-3p	MIMAT0003218	UAUUGCACUCGUCCCGGCCUCC	>hsa-miR-92b-3p-F	CTGGGTATTGCACTCGTCCCG	>hsa-miR-92b-3p-RT	GTGCAGGGTCCGAGGTCAGAGCCACCTGGGCAATTTTTTTTTTTGGAGGC
>hsa-miR-572	MIMAT0003237	GUCCGCUCGGCGGUGGCCCA	>hsa-miR-572-F	CTGGGGTCCGCTCGGCGGT	>hsa-miR-572-RT	GTGCAGGGTCCGAGGTCAGAGCCACCTGGGCAATTTTTTTTTTTTGGGCC
>hsa-miR-574-5p	MIMAT0004795	UGAGUGUGUGUGUGUGAGUGUGU	>hsa-miR-574-5p-F	CTGGGTGAGTGTGTGTGTGTGA	>hsa-miR-574-5p-RT	GTGCAGGGTCCGAGGTCAGAGCCACCTGGGCAATTTTTTTTTTTACACAC
>hsa-miR-574-3p	MIMAT0003239	CACGCUCAUGCACACACCCACA	>hsa-miR-574-3p-F	CTGGGCACGCTCATGCACACA	>hsa-miR-574-3p-RT	GTGCAGGGTCCGAGGTCAGAGCCACCTGGGCAATTTTTTTTTTTTGTGGG
>hsa-miR-576-5p	MIMAT0003241	AUUCUAAUUUCUCCACGUCUUU	>hsa-miR-576-5p-F	CTGGGATTCTAATTTCTCCAC	>hsa-miR-576-5p-RT	GTGCAGGGTCCGAGGTCAGAGCCACCTGGGCAATTTTTTTTTTTAAAGAC
>hsa-miR-576-3p	MIMAT0004796	AAGAUGUGGAAAAAUUGGAAUC	>hsa-miR-576-3p-F	CTGGGAAGATGTGGAAAAATT	>hsa-miR-576-3p-RT	GTGCAGGGTCCGAGGTCAGAGCCACCTGGGCAATTTTTTTTTTTGATTCC
>hsa-miR-584-5p	MIMAT0003249	UUAUGGUUUGCCUGGGACUGAG	>hsa-miR-584-5p-F	CTGGGTTATGGTTTGCCTGGG	>hsa-miR-584-5p-RT	GTGCAGGGTCCGAGGTCAGAGCCACCTGGGCAATTTTTTTTTTTCTCAGT
>hsa-miR-589-5p	MIMAT0004799	UGAGAACCACGUCUGCUCUGAG	>hsa-miR-589-5p-F	CTGGGTGAGAACCACGTCTGC	>hsa-miR-589-5p-RT	GTGCAGGGTCCGAGGTCAGAGCCACCTGGGCAATTTTTTTTTTTCTCAGA
>hsa-miR-550a-5p	MIMAT0004800	AGUGCCUGAGGGAGUAAGAGCCC	>hsa-miR-550a-5p-F	CTGGGAGTGCCTGAGGGAGTAA	>hsa-miR-550a-5p-RT	GTGCAGGGTCCGAGGTCAGAGCCACCTGGGCAATTTTTTTTTTTGGGCTC
>hsa-miR-590-5p	MIMAT0003258	GAGCUUAUUCAUAAAAGUGCAG	>hsa-miR-590-5p-F	CTGGGGAGCTTATTCATAAAA	>hsa-miR-590-5p-RT	GTGCAGGGTCCGAGGTCAGAGCCACCTGGGCAATTTTTTTTTTTCTGCAC
>hsa-miR-596	MIMAT0003264	AAGCCUGCCCGGCUCCUCGGG	>hsa-miR-596-F	CTGGGAAGCCTGCCCGGCTC	>hsa-miR-596-RT	GTGCAGGGTCCGAGGTCAGAGCCACCTGGGCAATTTTTTTTTTTCCCGAG
>hsa-miR-616-3p	MIMAT0004805	AGUCAUUGGAGGGUUUGAGCAG	>hsa-miR-616-3p-F	CTGGGAGTCATTGGAGGGTTT	>hsa-miR-616-3p-RT	GTGCAGGGTCCGAGGTCAGAGCCACCTGGGCAATTTTTTTTTTTCTGCTC
>hsa-miR-625-5p	MIMAT0003294	AGGGGGAAAGUUCUAUAGUCC	>hsa-miR-625-5p-F	CTGGGAGGGGGAAAGTTCTA	>hsa-miR-625-5p-RT	GTGCAGGGTCCGAGGTCAGAGCCACCTGGGCAATTTTTTTTTTTGGACTA
>hsa-miR-625-3p	MIMAT0004808	GACUAUAGAACUUUCCCCCUCA	>hsa-miR-625-3p-F	CTGGGGACTATAGAACTTTCC	>hsa-miR-625-3p-RT	GTGCAGGGTCCGAGGTCAGAGCCACCTGGGCAATTTTTTTTTTTTGAGGG
>hsa-miR-627-5p	MIMAT0003296	GUGAGUCUCUAAGAAAAGAGGA	>hsa-miR-627-5p-F	CTGGGGTGAGTCTCTAAGAAA	>hsa-miR-627-5p-RT	GTGCAGGGTCCGAGGTCAGAGCCACCTGGGCAATTTTTTTTTTTTCCTCT
>hsa-miR-629-5p	MIMAT0004810	UGGGUUUACGUUGGGAGAACU	>hsa-miR-629-5p-F	CTGGGTGGGTTTACGTTGGG	>hsa-miR-629-5p-RT	GTGCAGGGTCCGAGGTCAGAGCCACCTGGGCAATTTTTTTTTTTAGTTCT
>hsa-miR-642a-3p	MIMAT0020924	AGACACAUUUGGAGAGGGAACC	>hsa-miR-642a-3p-F	CTGGGAGACACATTTGGAGAG	>hsa-miR-642a-3p-RT	GTGCAGGGTCCGAGGTCAGAGCCACCTGGGCAATTTTTTTTTTTGGTTCC
>hsa-miR-652-3p	MIMAT0003322	AAUGGCGCCACUAGGGUUGUG	>hsa-miR-652-3p-F	CTGGGAATGGCGCCACTAGG	>hsa-miR-652-3p-RT	GTGCAGGGTCCGAGGTCAGAGCCACCTGGGCAATTTTTTTTTTTCACAAC
>hsa-miR-411-5p	MIMAT0003329	UAGUAGACCGUAUAGCGUACG	>hsa-miR-411-5p-F	CTGGGTAGTAGACCGTATAG	>hsa-miR-411-5p-RT	GTGCAGGGTCCGAGGTCAGAGCCACCTGGGCAATTTTTTTTTTTCGTACG
>hsa-miR-654-5p	MIMAT0003330	UGGUGGGCCGCAGAACAUGUGC	>hsa-miR-654-5p-F	CTGGGTGGTGGGCCGCAGAAC	>hsa-miR-654-5p-RT	GTGCAGGGTCCGAGGTCAGAGCCACCTGGGCAATTTTTTTTTTTGCACAT
>hsa-miR-654-3p	MIMAT0004814	UAUGUCUGCUGACCAUCACCUU	>hsa-miR-654-3p-F	CTGGGTATGTCTGCTGACCAT	>hsa-miR-654-3p-RT	GTGCAGGGTCCGAGGTCAGAGCCACCTGGGCAATTTTTTTTTTTAAGGTG
>hsa-miR-657	MIMAT0003335	GGCAGGUUCUCACCCUCUCUAGG	>hsa-miR-657-F	CTGGGGGCAGGTTCTCACCCTC	>hsa-miR-657-RT	GTGCAGGGTCCGAGGTCAGAGCCACCTGGGCAATTTTTTTTTTTCCTAGA
>hsa-miR-660-5p	MIMAT0003338	UACCCAUUGCAUAUCGGAGUUG	>hsa-miR-660-5p-F	CTGGGTACCCATTGCATATCG	>hsa-miR-660-5p-RT	GTGCAGGGTCCGAGGTCAGAGCCACCTGGGCAATTTTTTTTTTTCAACTC
>hsa-miR-421	MIMAT0003339	AUCAACAGACAUUAAUUGGGCGC	>hsa-miR-421-F	CTGGGATCAACAGACATTAATT	>hsa-miR-421-RT	GTGCAGGGTCCGAGGTCAGAGCCACCTGGGCAATTTTTTTTTTTGCGCCC
>hsa-miR-542-3p	MIMAT0003389	UGUGACAGAUUGAUAACUGAAA	>hsa-miR-542-3p-F	CTGGGTGTGACAGATTGATAA	>hsa-miR-542-3p-RT	GTGCAGGGTCCGAGGTCAGAGCCACCTGGGCAATTTTTTTTTTTTTTCAG
>hsa-miR-671-3p	MIMAT0004819	UCCGGUUCUCAGGGCUCCACC	>hsa-miR-671-3p-F	CTGGGTCCGGTTCTCAGGGC	>hsa-miR-671-3p-RT	GTGCAGGGTCCGAGGTCAGAGCCACCTGGGCAATTTTTTTTTTTGGTGGA
>hsa-miR-1224-5p	MIMAT0005458	GUGAGGACUCGGGAGGUGG	>hsa-miR-1224-5p-F	CTGGGGTGAGGACTCGGG	>hsa-miR-1224-5p-RT	GTGCAGGGTCCGAGGTCAGAGCCACCTGGGCAATTTTTTTTTTTCCACCT
>hsa-miR-1224-3p	MIMAT0005459	CCCCACCUCCUCUCUCCUCAG	>hsa-miR-1224-3p-F	CTGGGCCCCACCTCCTCTCT	>hsa-miR-1224-3p-RT	GTGCAGGGTCCGAGGTCAGAGCCACCTGGGCAATTTTTTTTTTTCTGAGG
>hsa-miR-151b	MIMAT0010214	UCGAGGAGCUCACAGUCU	>hsa-miR-151b-F	CTGGGTCGAGGAGCTCA	>hsa-miR-151b-RT	GTGCAGGGTCCGAGGTCAGAGCCACCTGGGCAATTTTTTTTTTTAGACTG
>hsa-miR-320b	MIMAT0005792	AAAAGCUGGGUUGAGAGGGCAA	>hsa-miR-320b-F	CTGGGAAAAGCTGGGTTGAGA	>hsa-miR-320b-RT	GTGCAGGGTCCGAGGTCAGAGCCACCTGGGCAATTTTTTTTTTTTTGCCC
>hsa-miR-320c	MIMAT0005793	AAAAGCUGGGUUGAGAGGGU	>hsa-miR-320c-F	CTGGGAAAAGCTGGGTTGA	>hsa-miR-320c-RT	GTGCAGGGTCCGAGGTCAGAGCCACCTGGGCAATTTTTTTTTTTACCCTC
>hsa-miR-1271-5p	MIMAT0005796	CUUGGCACCUAGCAAGCACUCA	>hsa-miR-1271-5p-F	CTGGGCTTGGCACCTAGCAAG	>hsa-miR-1271-5p-RT	GTGCAGGGTCCGAGGTCAGAGCCACCTGGGCAATTTTTTTTTTTTGAGTG
>hsa-miR-1301-3p	MIMAT0005797	UUGCAGCUGCCUGGGAGUGACUUC	>hsa-miR-1301-3p-F	CTGGGTTGCAGCTGCCTGGGAGT	>hsa-miR-1301-3p-RT	GTGCAGGGTCCGAGGTCAGAGCCACCTGGGCAATTTTTTTTTTTGAAGTC
>hsa-miR-454-3p	MIMAT0003885	UAGUGCAAUAUUGCUUAUAGGGU	>hsa-miR-454-3p-F	CTGGGTAGTGCAATATTGCTTA	>hsa-miR-454-3p-RT	GTGCAGGGTCCGAGGTCAGAGCCACCTGGGCAATTTTTTTTTTTACCCTA
>hsa-miR-769-5p	MIMAT0003886	UGAGACCUCUGGGUUCUGAGCU	>hsa-miR-769-5p-F	CTGGGTGAGACCTCTGGGTTC	>hsa-miR-769-5p-RT	GTGCAGGGTCCGAGGTCAGAGCCACCTGGGCAATTTTTTTTTTTAGCTCA
>hsa-miR-766-5p	MIMAT0022714	AGGAGGAAUUGGUGCUGGUCUU	>hsa-miR-766-5p-F	CTGGGAGGAGGAATTGGTGCT	>hsa-miR-766-5p-RT	GTGCAGGGTCCGAGGTCAGAGCCACCTGGGCAATTTTTTTTTTTAAGACC
>hsa-miR-766-3p	MIMAT0003888	ACUCCAGCCCCACAGCCUCAGC	>hsa-miR-766-3p-F	CTGGGACTCCAGCCCCACAGC	>hsa-miR-766-3p-RT	GTGCAGGGTCCGAGGTCAGAGCCACCTGGGCAATTTTTTTTTTTGCTGAG
>hsa-miR-298	MIMAT0004901	AGCAGAAGCAGGGAGGUUCUCCCA	>hsa-miR-298-F	CTGGGAGCAGAAGCAGGGAGGTT	>hsa-miR-298-RT	GTGCAGGGTCCGAGGTCAGAGCCACCTGGGCAATTTTTTTTTTTTGGGAG
>hsa-miR-874-3p	MIMAT0004911	CUGCCCUGGCCCGAGGGACCGA	>hsa-miR-874-3p-F	CTGGGCTGCCCTGGCCCGAGG	>hsa-miR-874-3p-RT	GTGCAGGGTCCGAGGTCAGAGCCACCTGGGCAATTTTTTTTTTTTCGGTC
>hsa-miR-744-5p	MIMAT0004945	UGCGGGGCUAGGGCUAACAGCA	>hsa-miR-744-5p-F	CTGGGTGCGGGGCTAGGGCTA	>hsa-miR-744-5p-RT	GTGCAGGGTCCGAGGTCAGAGCCACCTGGGCAATTTTTTTTTTTTGCTGT
>hsa-miR-885-5p	MIMAT0004947	UCCAUUACACUACCCUGCCUCU	>hsa-miR-885-5p-F	CTGGGTCCATTACACTACCCT	>hsa-miR-885-5p-RT	GTGCAGGGTCCGAGGTCAGAGCCACCTGGGCAATTTTTTTTTTTAGAGGC
>hsa-miR-665	MIMAT0004952	ACCAGGAGGCUGAGGCCCCU	>hsa-miR-665-F	CTGGGACCAGGAGGCTGAG	>hsa-miR-665-RT	GTGCAGGGTCCGAGGTCAGAGCCACCTGGGCAATTTTTTTTTTTAGGGGC
>hsa-miR-543	MIMAT0004954	AAACAUUCGCGGUGCACUUCUU	>hsa-miR-543-F	CTGGGAAACATTCGCGGTGCA	>hsa-miR-543-RT	GTGCAGGGTCCGAGGTCAGAGCCACCTGGGCAATTTTTTTTTTTAAGAAG
>hsa-miR-374b-5p	MIMAT0004955	AUAUAAUACAACCUGCUAAGUG	>hsa-miR-374b-5p-F	CTGGGATATAATACAACCTGC	>hsa-miR-374b-5p-RT	GTGCAGGGTCCGAGGTCAGAGCCACCTGGGCAATTTTTTTTTTTCACTTA
>hsa-miR-760	MIMAT0004957	CGGCUCUGGGUCUGUGGGGA	>hsa-miR-760-F	CTGGGCGGCTCTGGGTCTG	>hsa-miR-760-RT	GTGCAGGGTCCGAGGTCAGAGCCACCTGGGCAATTTTTTTTTTTTCCCCA
>hsa-miR-941	MIMAT0004984	CACCCGGCUGUGUGCACAUGUGC	>hsa-miR-941-F	CTGGGCACCCGGCTGTGTGCAC	>hsa-miR-941-RT	GTGCAGGGTCCGAGGTCAGAGCCACCTGGGCAATTTTTTTTTTTGCACAT
>hsa-miR-1180-3p	MIMAT0005825	UUUCCGGCUCGCGUGGGUGUGU	>hsa-miR-1180-3p-F	CTGGGTTTCCGGCTCGCGTGG	>hsa-miR-1180-3p-RT	GTGCAGGGTCCGAGGTCAGAGCCACCTGGGCAATTTTTTTTTTTACACAC
>hsa-miR-1225-3p	MIMAT0005573	UGAGCCCCUGUGCCGCCCCCAG	>hsa-miR-1225-3p-F	CTGGGTGAGCCCCTGTGCCGC	>hsa-miR-1225-3p-RT	GTGCAGGGTCCGAGGTCAGAGCCACCTGGGCAATTTTTTTTTTTCTGGGG
>hsa-miR-1228-5p	MIMAT0005582	GUGGGCGGGGGCAGGUGUGUG	>hsa-miR-1228-5p-F	CTGGGGTGGGCGGGGGCAGG	>hsa-miR-1228-5p-RT	GTGCAGGGTCCGAGGTCAGAGCCACCTGGGCAATTTTTTTTTTTCACACA
>hsa-miR-548e-3p	MIMAT0005874	AAAAACUGAGACUACUUUUGCA	>hsa-miR-548e-3p-F	CTGGGAAAAACTGAGACTACT	>hsa-miR-548e-3p-RT	GTGCAGGGTCCGAGGTCAGAGCCACCTGGGCAATTTTTTTTTTTTGCAAA
>hsa-miR-548j-5p	MIMAT0005875	AAAAGUAAUUGCGGUCUUUGGU	>hsa-miR-548j-5p-F	CTGGGAAAAGTAATTGCGGTC	>hsa-miR-548j-5p-RT	GTGCAGGGTCCGAGGTCAGAGCCACCTGGGCAATTTTTTTTTTTACCAAA
>hsa-miR-1285-5p	MIMAT0022719	GAUCUCACUUUGUUGCCCAGG	>hsa-miR-1285-5p-F	CTGGGGATCTCACTTTGTTG	>hsa-miR-1285-5p-RT	GTGCAGGGTCCGAGGTCAGAGCCACCTGGGCAATTTTTTTTTTTCCTGGG
>hsa-miR-1285-3p	MIMAT0005876	UCUGGGCAACAAAGUGAGACCU	>hsa-miR-1285-3p-F	CTGGGTCTGGGCAACAAAGTG	>hsa-miR-1285-3p-RT	GTGCAGGGTCCGAGGTCAGAGCCACCTGGGCAATTTTTTTTTTTAGGTCT
>hsa-miR-1290	MIMAT0005880	UGGAUUUUUGGAUCAGGGA	>hsa-miR-1290-F	CTGGGTGGATTTTTGGAT	>hsa-miR-1290-RT	GTGCAGGGTCCGAGGTCAGAGCCACCTGGGCAATTTTTTTTTTTTCCCTG
>hsa-miR-1299	MIMAT0005887	UUCUGGAAUUCUGUGUGAGGGA	>hsa-miR-1299-F	CTGGGTTCTGGAATTCTGTGT	>hsa-miR-1299-RT	GTGCAGGGTCCGAGGTCAGAGCCACCTGGGCAATTTTTTTTTTTTCCCTC
>hsa-miR-548f-3p	MIMAT0005895	AAAAACUGUAAUUACUUUU	>hsa-miR-548f-3p-F	CTGGGAAAAACTGTAATT	>hsa-miR-548f-3p-RT	GTGCAGGGTCCGAGGTCAGAGCCACCTGGGCAATTTTTTTTTTTAAAAGT
>hsa-miR-1246	MIMAT0005898	AAUGGAUUUUUGGAGCAGG	>hsa-miR-1246-F	CTGGGAATGGATTTTTGG	>hsa-miR-1246-RT	GTGCAGGGTCCGAGGTCAGAGCCACCTGGGCAATTTTTTTTTTTCCTGCT
>hsa-miR-548o-3p	MIMAT0005919	CCAAAACUGCAGUUACUUUUGC	>hsa-miR-548o-3p-F	CTGGGCCAAAACTGCAGTTAC	>hsa-miR-548o-3p-RT	GTGCAGGGTCCGAGGTCAGAGCCACCTGGGCAATTTTTTTTTTTGCAAAA
>hsa-miR-1268a	MIMAT0005922	CGGGCGUGGUGGUGGGGG	>hsa-miR-1268a-F	CTGGGCGGGCGTGGTGG	>hsa-miR-1268a-RT	GTGCAGGGTCCGAGGTCAGAGCCACCTGGGCAATTTTTTTTTTTCCCCCA
>hsa-miR-302f	MIMAT0005932	UAAUUGCUUCCAUGUUU	>hsa-miR-302f-F	CTGGGTAATTGCTTCC	>hsa-miR-302f-RT	GTGCAGGGTCCGAGGTCAGAGCCACCTGGGCAATTTTTTTTTTTAAACAT
>hsa-miR-664a-5p	MIMAT0005948	ACUGGCUAGGGAAAAUGAUUGGAU	>hsa-miR-664a-5p-F	CTGGGACTGGCTAGGGAAAATGA	>hsa-miR-664a-5p-RT	GTGCAGGGTCCGAGGTCAGAGCCACCTGGGCAATTTTTTTTTTTATCCAA
>hsa-miR-1307-5p	MIMAT0022727	UCGACCGGACCUCGACCGGCU	>hsa-miR-1307-5p-F	CTGGGTCGACCGGACCTCGA	>hsa-miR-1307-5p-RT	GTGCAGGGTCCGAGGTCAGAGCCACCTGGGCAATTTTTTTTTTTAGCCGG
>hsa-miR-1537-3p	MIMAT0007399	AAAACCGUCUAGUUACAGUUGU	>hsa-miR-1537-3p-F	CTGGGAAAACCGTCTAGTTAC	>hsa-miR-1537-3p-RT	GTGCAGGGTCCGAGGTCAGAGCCACCTGGGCAATTTTTTTTTTTACAACT
>hsa-miR-320d	MIMAT0006764	AAAAGCUGGGUUGAGAGGA	>hsa-miR-320d-F	CTGGGAAAAGCTGGGTTG	>hsa-miR-320d-RT	GTGCAGGGTCCGAGGTCAGAGCCACCTGGGCAATTTTTTTTTTTTCCTCT
>hsa-miR-1908-5p	MIMAT0007881	CGGCGGGGACGGCGAUUGGUC	>hsa-miR-1908-5p-F	CTGGGCGGCGGGGACGGCGA	>hsa-miR-1908-5p-RT	GTGCAGGGTCCGAGGTCAGAGCCACCTGGGCAATTTTTTTTTTTGACCAA
>hsa-miR-1913	MIMAT0007888	UCUGCCCCCUCCGCUGCUGCCA	>hsa-miR-1913-F	CTGGGTCTGCCCCCTCCGCTG	>hsa-miR-1913-RT	GTGCAGGGTCCGAGGTCAGAGCCACCTGGGCAATTTTTTTTTTTTGGCAG
>hsa-miR-1915-3p	MIMAT0007892	CCCCAGGGCGACGCGGCGGG	>hsa-miR-1915-3p-F	CTGGGCCCCAGGGCGACGC	>hsa-miR-1915-3p-RT	GTGCAGGGTCCGAGGTCAGAGCCACCTGGGCAATTTTTTTTTTTCCCGCC
>hsa-miR-378b	MIMAT0014999	ACUGGACUUGGAGGCAGAA	>hsa-miR-378b-F	CTGGGACTGGACTTGGAG	>hsa-miR-378b-RT	GTGCAGGGTCCGAGGTCAGAGCCACCTGGGCAATTTTTTTTTTTTTCTGC
>hsa-miR-3141	MIMAT0015010	GAGGGCGGGUGGAGGAGGA	>hsa-miR-3141-F	CTGGGGAGGGCGGGTGGA	>hsa-miR-3141-RT	GTGCAGGGTCCGAGGTCAGAGCCACCTGGGCAATTTTTTTTTTTTCCTCC
>hsa-miR-3158-3p	MIMAT0015032	AAGGGCUUCCUCUCUGCAGGAC	>hsa-miR-3158-3p-F	CTGGGAAGGGCTTCCTCTCTG	>hsa-miR-3158-3p-RT	GTGCAGGGTCCGAGGTCAGAGCCACCTGGGCAATTTTTTTTTTTGTCCTG
>hsa-miR-1260b	MIMAT0015041	AUCCCACCACUGCCACCAU	>hsa-miR-1260b-F	CTGGGATCCCACCACTGC	>hsa-miR-1260b-RT	GTGCAGGGTCCGAGGTCAGAGCCACCTGGGCAATTTTTTTTTTTATGGTG
>hsa-miR-3168	MIMAT0015043	GAGUUCUACAGUCAGAC	>hsa-miR-3168-F	CTGGGGAGTTCTACAG	>hsa-miR-3168-RT	GTGCAGGGTCCGAGGTCAGAGCCACCTGGGCAATTTTTTTTTTTGTCTGA
>hsa-miR-323b-3p	MIMAT0015050	CCCAAUACACGGUCGACCUCUU	>hsa-miR-323b-3p-F	CTGGGCCCAATACACGGTCGA	>hsa-miR-323b-3p-RT	GTGCAGGGTCCGAGGTCAGAGCCACCTGGGCAATTTTTTTTTTTAAGAGG
>hsa-miR-320e	MIMAT0015072	AAAGCUGGGUUGAGAAGG	>hsa-miR-320e-F	CTGGGAAAGCTGGGTTG	>hsa-miR-320e-RT	GTGCAGGGTCCGAGGTCAGAGCCACCTGGGCAATTTTTTTTTTTCCTTCT
>hsa-miR-3196	MIMAT0015080	CGGGGCGGCAGGGGCCUC	>hsa-miR-3196-F	CTGGGCGGGGCGGCAGG	>hsa-miR-3196-RT	GTGCAGGGTCCGAGGTCAGAGCCACCTGGGCAATTTTTTTTTTTGAGGCC
>hsa-miR-4296	MIMAT0016845	AUGUGGGCUCAGGCUCA	>hsa-miR-4296-F	CTGGGATGTGGGCTCA	>hsa-miR-4296-RT	GTGCAGGGTCCGAGGTCAGAGCCACCTGGGCAATTTTTTTTTTTTGAGCC
>hsa-miR-378c	MIMAT0016847	ACUGGACUUGGAGUCAGAAGAGUGG	>hsa-miR-378c-F	CTGGGACTGGACTTGGAGTCAGAA	>hsa-miR-378c-RT	GTGCAGGGTCCGAGGTCAGAGCCACCTGGGCAATTTTTTTTTTTCCACTC
>hsa-miR-4306	MIMAT0016858	UGGAGAGAAAGGCAGUA	>hsa-miR-4306-F	CTGGGTGGAGAGAAAG	>hsa-miR-4306-RT	GTGCAGGGTCCGAGGTCAGAGCCACCTGGGCAATTTTTTTTTTTTACTGC
>hsa-miR-4323	MIMAT0016875	CAGCCCCACAGCCUCAGA	>hsa-miR-4323-F	CTGGGCAGCCCCACAGC	>hsa-miR-4323-RT	GTGCAGGGTCCGAGGTCAGAGCCACCTGGGCAATTTTTTTTTTTTCTGAG
>hsa-miR-4257	MIMAT0016878	CCAGAGGUGGGGACUGAG	>hsa-miR-4257-F	CTGGGCCAGAGGTGGGG	>hsa-miR-4257-RT	GTGCAGGGTCCGAGGTCAGAGCCACCTGGGCAATTTTTTTTTTTCTCAGT
>hsa-miR-2355-3p	MIMAT0017950	AUUGUCCUUGCUGUUUGGAGAU	>hsa-miR-2355-3p-F	CTGGGATTGTCCTTGCTGTTT	>hsa-miR-2355-3p-RT	GTGCAGGGTCCGAGGTCAGAGCCACCTGGGCAATTTTTTTTTTTATCTCC
>hsa-miR-4286	MIMAT0016916	ACCCCACUCCUGGUACC	>hsa-miR-4286-F	CTGGGACCCCACTCCT	>hsa-miR-4286-RT	GTGCAGGGTCCGAGGTCAGAGCCACCTGGGCAATTTTTTTTTTTGGTACC
>hsa-miR-4289	MIMAT0016920	GCAUUGUGCAGGGCUAUCA	>hsa-miR-4289-F	CTGGGGCATTGTGCAGGG	>hsa-miR-4289-RT	GTGCAGGGTCCGAGGTCAGAGCCACCTGGGCAATTTTTTTTTTTTGATAG
>hsa-miR-4328	MIMAT0016926	CCAGUUUUCCCAGGAUU	>hsa-miR-4328-F	CTGGGCCAGTTTTCCC	>hsa-miR-4328-RT	GTGCAGGGTCCGAGGTCAGAGCCACCTGGGCAATTTTTTTTTTTAATCCT
>hsa-miR-3615	MIMAT0017994	UCUCUCGGCUCCUCGCGGCUC	>hsa-miR-3615-F	CTGGGTCTCTCGGCTCCTCG	>hsa-miR-3615-RT	GTGCAGGGTCCGAGGTCAGAGCCACCTGGGCAATTTTTTTTTTTGAGCCG
>hsa-miR-3622a-5p	MIMAT0018003	CAGGCACGGGAGCUCAGGUGAG	>hsa-miR-3622a-5p-F	CTGGGCAGGCACGGGAGCTCA	>hsa-miR-3622a-5p-RT	GTGCAGGGTCCGAGGTCAGAGCCACCTGGGCAATTTTTTTTTTTCTCACC
>hsa-miR-3925-5p	MIMAT0018200	AAGAGAACUGAAAGUGGAGCCU	>hsa-miR-3925-5p-F	CTGGGAAGAGAACTGAAAGTG	>hsa-miR-3925-5p-RT	GTGCAGGGTCCGAGGTCAGAGCCACCTGGGCAATTTTTTTTTTTAGGCTC
>hsa-miR-1268b	MIMAT0018925	CGGGCGUGGUGGUGGGGGUG	>hsa-miR-1268b-F	CTGGGCGGGCGTGGTGGTG	>hsa-miR-1268b-RT	GTGCAGGGTCCGAGGTCAGAGCCACCTGGGCAATTTTTTTTTTTCACCCC
>hsa-miR-378e	MIMAT0018927	ACUGGACUUGGAGUCAGGA	>hsa-miR-378e-F	CTGGGACTGGACTTGGAG	>hsa-miR-378e-RT	GTGCAGGGTCCGAGGTCAGAGCCACCTGGGCAATTTTTTTTTTTTCCTGA
>hsa-miR-378g	MIMAT0018937	ACUGGGCUUGGAGUCAGAAG	>hsa-miR-378g-F	CTGGGACTGGGCTTGGAGT	>hsa-miR-378g-RT	GTGCAGGGTCCGAGGTCAGAGCCACCTGGGCAATTTTTTTTTTTCTTCTG
>hsa-miR-4429	MIMAT0018944	AAAAGCUGGGCUGAGAGGCG	>hsa-miR-4429-F	CTGGGAAAAGCTGGGCTGA	>hsa-miR-4429-RT	GTGCAGGGTCCGAGGTCAGAGCCACCTGGGCAATTTTTTTTTTTCGCCTC
>hsa-miR-4443	MIMAT0018961	UUGGAGGCGUGGGUUUU	>hsa-miR-4443-F	CTGGGTTGGAGGCGTG	>hsa-miR-4443-RT	GTGCAGGGTCCGAGGTCAGAGCCACCTGGGCAATTTTTTTTTTTAAAACC
>hsa-miR-4446-3p	MIMAT0018965	CAGGGCUGGCAGUGACAUGGGU	>hsa-miR-4446-3p-F	CTGGGCAGGGCTGGCAGTGAC	>hsa-miR-4446-3p-RT	GTGCAGGGTCCGAGGTCAGAGCCACCTGGGCAATTTTTTTTTTTACCCAT
>hsa-miR-4448	MIMAT0018967	GGCUCCUUGGUCUAGGGGUA	>hsa-miR-4448-F	CTGGGGGCTCCTTGGTCTA	>hsa-miR-4448-RT	GTGCAGGGTCCGAGGTCAGAGCCACCTGGGCAATTTTTTTTTTTTACCCC
>hsa-miR-4454	MIMAT0018976	GGAUCCGAGUCACGGCACCA	>hsa-miR-4454-F	CTGGGGGATCCGAGTCACG	>hsa-miR-4454-RT	GTGCAGGGTCCGAGGTCAGAGCCACCTGGGCAATTTTTTTTTTTTGGTGC
>hsa-miR-3135b	MIMAT0018985	GGCUGGAGCGAGUGCAGUGGUG	>hsa-miR-3135b-F	CTGGGGGCTGGAGCGAGTGCA	>hsa-miR-3135b-RT	GTGCAGGGTCCGAGGTCAGAGCCACCTGGGCAATTTTTTTTTTTCACCAC
>hsa-miR-4466	MIMAT0018993	GGGUGCGGGCCGGCGGGG	>hsa-miR-4466-F	CTGGGGGGTGCGGGCCG	>hsa-miR-4466-RT	GTGCAGGGTCCGAGGTCAGAGCCACCTGGGCAATTTTTTTTTTTCCCCGC
>hsa-miR-4488	MIMAT0019022	AGGGGGCGGGCUCCGGCG	>hsa-miR-4488-F	CTGGGAGGGGGCGGGCT	>hsa-miR-4488-RT	GTGCAGGGTCCGAGGTCAGAGCCACCTGGGCAATTTTTTTTTTTCGCCGG
>hsa-miR-4497	MIMAT0019032	CUCCGGGACGGCUGGGC	>hsa-miR-4497-F	CTGGGCTCCGGGACGG	>hsa-miR-4497-RT	GTGCAGGGTCCGAGGTCAGAGCCACCTGGGCAATTTTTTTTTTTGCCCAG
>hsa-miR-4508	MIMAT0019045	GCGGGGCUGGGCGCGCG	>hsa-miR-4508-F	CTGGGGCGGGGCTGGG	>hsa-miR-4508-RT	GTGCAGGGTCCGAGGTCAGAGCCACCTGGGCAATTTTTTTTTTTCGCGCG
>hsa-miR-4516	MIMAT0019053	GGGAGAAGGGUCGGGGC	>hsa-miR-4516-F	CTGGGGGGAGAAGGGT	>hsa-miR-4516-RT	GTGCAGGGTCCGAGGTCAGAGCCACCTGGGCAATTTTTTTTTTTGCCCCG
>hsa-miR-4535	MIMAT0019075	GUGGACCUGGCUGGGAC	>hsa-miR-4535-F	CTGGGGTGGACCTGGC	>hsa-miR-4535-RT	GTGCAGGGTCCGAGGTCAGAGCCACCTGGGCAATTTTTTTTTTTGTCCCA
>hsa-miR-1587	MIMAT0019077	UUGGGCUGGGCUGGGUUGGG	>hsa-miR-1587-F	CTGGGTTGGGCTGGGCTGG	>hsa-miR-1587-RT	GTGCAGGGTCCGAGGTCAGAGCCACCTGGGCAATTTTTTTTTTTCCCAAC
>hsa-miR-3960	MIMAT0019337	GGCGGCGGCGGAGGCGGGGG	>hsa-miR-3960-F	CTGGGGGCGGCGGCGGAGG	>hsa-miR-3960-RT	GTGCAGGGTCCGAGGTCAGAGCCACCTGGGCAATTTTTTTTTTTCCCCCG
>hsa-miR-4665-5p	MIMAT0019739	CUGGGGGACGCGUGAGCGCGAGC	>hsa-miR-4665-5p-F	CTGGGCTGGGGGACGCGTGAGC	>hsa-miR-4665-5p-RT	GTGCAGGGTCCGAGGTCAGAGCCACCTGGGCAATTTTTTTTTTTGCTCGC
>hsa-miR-4692	MIMAT0019783	UCAGGCAGUGUGGGUAUCAGAU	>hsa-miR-4692-F	CTGGGTCAGGCAGTGTGGGTA	>hsa-miR-4692-RT	GTGCAGGGTCCGAGGTCAGAGCCACCTGGGCAATTTTTTTTTTTATCTGA
>hsa-miR-4732-5p	MIMAT0019855	UGUAGAGCAGGGAGCAGGAAGCU	>hsa-miR-4732-5p-F	CTGGGTGTAGAGCAGGGAGCAG	>hsa-miR-4732-5p-RT	GTGCAGGGTCCGAGGTCAGAGCCACCTGGGCAATTTTTTTTTTTAGCTTC
>hsa-miR-4732-3p	MIMAT0019856	GCCCUGACCUGUCCUGUUCUG	>hsa-miR-4732-3p-F	CTGGGGCCCTGACCTGTCCT	>hsa-miR-4732-3p-RT	GTGCAGGGTCCGAGGTCAGAGCCACCTGGGCAATTTTTTTTTTTCAGAAC
>hsa-miR-5585-3p	MIMAT0022286	CUGAAUAGCUGGGACUACAGGU	>hsa-miR-5585-3p-F	CTGGGCTGAATAGCTGGGACT	>hsa-miR-5585-3p-RT	GTGCAGGGTCCGAGGTCAGAGCCACCTGGGCAATTTTTTTTTTTACCTGT
>hsa-miR-4433b-5p	MIMAT0030413	AUGUCCCACCCCCACUCCUGU	>hsa-miR-4433b-5p-F	CTGGGATGTCCCACCCCCAC	>hsa-miR-4433b-5p-RT	GTGCAGGGTCCGAGGTCAGAGCCACCTGGGCAATTTTTTTTTTTACAGGA
>hsa-miR-4433b-3p	MIMAT0030414	CAGGAGUGGGGGGUGGGACGU	>hsa-miR-4433b-3p-F	CTGGGCAGGAGTGGGGGGTG	>hsa-miR-4433b-3p-RT	GTGCAGGGTCCGAGGTCAGAGCCACCTGGGCAATTTTTTTTTTTACGTCC
>cel-miR-54-5p	MIMAT0020773	AGGAUAUGAGACGACGAGAACA	>cel-miR-54-5p-F	TCGGAGGATATGAGACGACG	>cel-miR-54-5p-RT	GTGCAGGGTCCGAGGTCAGAGCCACCTGGGCAATTTTTTTTTTTGTTCTC
universal reverse primer		CAGTGCAGGGTCCGAGGT
universal_probe		5'-FAM/CAGAGCCAC/ZEN/CTGGGCAATTT/3'-BHQ1
