# Supplementary material for: Circulating microRNA profiles based on direct S‐Poly(T)Plus assay for detection of coronary heart disease
Source: J Cell Mol Med. 2020 Apr 28;24(11):5984–97. doi: 10.1111/jcmm.15001 (PMC7294166; doi:10.1111/jcmm.15001)
Supplement: Supplementary file 8 [file JCMM-24-5984-s008.xlsx]

## Sheet: Ct_values
	Z1		Z2		Z3		CHD1		CHD2		CHD3
miRNA_ID	Replicate 1	Replicate 2	Replicate 1	Replicate 2	Replicate 1	Replicate 2	Replicate 1	Replicate 2	Replicate 1	Replicate 2	Replicate 1	Replicate 2
let-7a-3p	31.6264	31.699	39.9293	34.5343	38.5708	37.5447	40	37.187	33.4243	36.4818	31.9665	31.726
let-7a-5p	19.8421	19.66	25.2453	25.3808	26.5666	26.7131	21.8484	22.7227	21.8849	21.6395	21.2835	21.551
let-7b-5p	21.9018	21.9171	23.8939	23.9934	23.2575	23.0055	22.8022	22.8252	22.3946	22.3926	22.5532	22.6105
let-7c-5p	20.9053	20.9244	25.5517	25.6782	25.6488	25.589	23.9789	24.1894	22.2109	21.8131	21.9072	21.9167
let-7d-3p	24.3914	24.55	22.7212	22.6844	22.6204	22.8106	24.6311	24.0395	23.9861	23.7859	23.9665	23.6817
let-7d-5p	22.4595	22.6508	24.6827	24.6741	24.2206	24.2608	26.7602	26.8289	25.1698	24.9474	24.8315	25.143
let-7f-5p	22.2324	22.1848	23.004	23.162	23.9418	24.09	23.6175	23.4362	23.6629	23.5051	22.6821	22.7558
let-7g-5p	22.3905	22.3018	23.5785	23.5532	23.6101	23.6381	23.6388	22.6532	24.76	24.5845	24.5956	24.5359
let-7i-5p	23.6681	23.6834	24.4757	23.3466	23.734	23.753	24.1582	23.8976	23.2544	23.2791	22.7753	22.8746
miR-100-3p	40	40	40	40	40	40	40	40	40	40	40	40
miR-100-5p	29.3827	29.5748	31.6308	32.2542	33.4233	32.7525	31.5144	31.4052	30.9607	31.4575	31.2371	31.6565
miR-101-3p	22.6567	22.7464	23.4711	23.425	23.768	23.6305	21.9017	21.5876	21.134	22.5562	22.5506	21.7214
miR-103a-3p	21.7076	21.6545	22.1687	21.9477	22.722	22.7631	22.7343	22.3345	23.6525	23.4903	23.2361	23.2594
miR-106b-3p	28.0496	27.9183	28.7554	28.0623	28.4566	28.7429	28.666	28.7759	28.3168	27.7678	27.6603	27.55
miR-106b-5p	22.6584	22.7498	22.5743	22.4012	23.1698	23.2431	22.8632	22.9064	22.4904	22.545	22.1772	22.0974
miR-107	33.8627	32.6016	36.2717	38.417	37.46	35.8425	36.53	37.7255	34.4072	35.9179	33.1296	33.895
miR-10a-5p	26.2112	26.0034	29.7059	29.662	30.5781	30.2916	30.5606	30.2274	28.3716	27.9363	28.5915	28.4356
miR-10b-5p	27.3439	27.3782	30.9286	29.7137	29.9685	29.848	30.405	30.2938	28.7048	28.0063	28.9722	28.7089
miR-1180-3p	30.5489	30.6662	33.373	33.2705	33.7605	34.3977	35.0329	35.1659	34.3958	34.7164	32.2284	31.8514
miR-1224-3p	30.0167	30.2146	34.6162	31.819	32.2127	32.7539	33.723	33.476	34.7081	34.1761	29.2689	31.4201
miR-1224-5p	28.8292	28.7366	33.4075	34.4346	34.8548	34.6599	36.626	33.9155	34.4577	35.7915	31.574	31.0993
miR-1225-3p	31.3383	30.9158	32.2866	32.2229	32.4107	32.2106	31.976	31.9157	31.9316	31.7499	31.4707	31.5968
miR-122-5p	23.8763	24.1541	24.9062	24.626	24.471	24.4989	23.3864	23.5517	23.7689	23.6607	23.875	24.0518
miR-1228-5p	26.1805	24.9437	29.6132	29.5176	30.6671	30.3376	31.5312	30.5878	26.9145	27.0929	25.5378	25.6387
miR-1246	25.735	25.1979	25.9945	25.8666	25.249	25.3979	24.4364	22.7362	23.4449	22.5089	22.5232	23.9263
miR-125a-3p	24.9665	24.8914	25.3312	25.2126	26.4705	26.3197	27.5682	27.9313	25.7506	25.8991	24.8374	24.5433
miR-125a-5p	30.184	31.3345	32.3341	31.5586	33.1937	33.2017	33.0078	34.3599	33.1191	32.4422	32.506	32.4838
miR-125b-2-3p	40	40	40	40	40	40	40	40	40	40	40	40
miR-125b-5p	34.1737	33.8417	36.1577	36.0766	37.4339	37.5817	35.953	36.3029	36.5963	36.1744	37.0645	37.0835
miR-1260b	25.7993	25.7551	25.9054	25.7165	26.1432	26.4206	26.6025	26.4587	25.9357	25.8143	25.4532	25.5049
miR-126-3p	19.1462	19.1769	19.8702	19.8862	20.3823	20.0479	20.509	20.3342	19.6959	19.7559	18.8987	19.0854
miR-126-5p	22.9136	22.8378	20.4343	20.8203	20.5442	20.2845	21.7658	21.747	21.5963	21.199	21.195	21.0835
miR-1268a	26.1016	25.78	30.3854	30.8192	30.5811	30.5275	31.2599	30.8229	30.1321	30.4721	25.8231	26.3723
miR-1268b	28.1323	28.2262	30.9535	30.6594	31.577	30.8391	31.9341	31.7384	29.8127	29.906	25.6216	26.0321
miR-1271-5p	34.3202	33.6182	40	37.1347	37.667	36.6566	37.8176	36.6502	36.126	36.5421	32.8046	33.871
miR-1273f	27.8828	27.9628	29.5428	29.1791	29.874	29.9096	29.5823	28.6346	28.4776	29.6739	29.767	29.4825
miR-1273g-3p	26.5416	26.2916	29.5436	29.6589	31.5173	31.1406	30.7301	30.6543	29.9451	29.9202	27.9739	27.9508
miR-127-3p	26.8652	26.5785	29.6782	29.499	28.8962	28.7506	29.8319	30.4704	28.2222	28.2323	26.8812	27.2073
miR-128-3p	25.795	25.7181	26.8268	26.792	27.9341	28.3355	27.588	27.5011	27.1946	27.0007	25.7521	25.7877
miR-1285-3p	31.9738	31.9402	33.2653	33.6807	33.6397	33.609	32.6087	33.4384	32.6276	32.6591	31.8762	32.2256
miR-1285-5p	32.4097	31.837	33.189	31.8615	32.4235	32.6555	31.31	30.6929	30.712	31.9386	31.5236	31.7339
miR-1290	29.4052	29.0383	31.4541	29.5918	31.3373	30.4896	30.6903	30.5912	30.5434	29.3289	27.9088	28.0168
miR-1299	34.6484	34.921	34.6744	34.6682	34.3895	35.7059	31.819	33.0331	34.9788	33.6127	32.9608	31.6687
miR-1301-3p	27.8769	27.8931	28.6552	28.3868	28.6361	28.8155	28.3383	27.8564	28.2349	28.8163	28.7627	28.4106
miR-1307-5p	28.3267	28.3174	32.1426	31.2107	30.6518	30.5873	30.213	30.6687	27.7779	27.6966	26.729	26.7689
miR-130a-3p	23.99	24.169	24.6995	24.9809	24.5951	24.6085	23.7418	24.0571	22.4786	22.956	22.5768	22.2686
miR-130b-3p	25.7504	25.6914	26.518	26.6167	26.4329	26.519	26.868	26.8796	25.6832	25.6683	25.3126	25.2242
miR-130b-5p	28.2528	28.3294	29.189	28.715	29.3524	29.4463	28.7869	28.5121	28.457	29.316	29.2129	28.6552
miR-132-3p	28.4761	28.5888	28.2834	28.2649	29.2764	29.0417	29.7452	29.8164	28.7324	28.755	28.6688	28.537
miR-133a-3p	26.307	26.3663	25.8751	25.8625	27.965	27.8317	26.7822	26.9019	26.1522	25.7725	25.965	26.334
miR-133b	27.1466	27.2368	27.5339	25.9809	27.6764	27.6885	26.9925	27.2467	25.7895	25.4331	26.4519	26.2699
miR-134-5p	33.67	32.2565	34.9487	34.9015	36.6967	37.33	39.8143	37.4524	33.6103	34.8993	32.5368	32.5778
miR-135a-5p	29.4006	29.7201	29.669	29.5645	30.8804	31.3696	30.9717	30.5693	30.4073	30.3013	29.705	30.1966
miR-138-5p	27.7997	30.3245	31.1887	29.6815	30.545	30.6802	30.2351	29.8919	29.8391	29.3287	28.6695	28.9487
miR-139-3p	30.2526	30.2669	31.2842	30.8213	32.0383	31.5729	31.8457	40	30.7578	31.903	29.291	29.3669
miR-139-5p	27.3047	27.2911	27.2749	26.0371	26.803	26.5771	26.8868	26.8923	26.3557	25.8968	26.6324	26.5523
miR-1-3p	25.9433	25.8401	26.1799	26.1117	26.9415	26.6524	23.7741	22.7683	22.4214	22.3152	22.7012	22.5154
miR-140-3p	25.1387	25.3368	25.7152	25.8824	26.2196	26.2231	25.8947	25.898	25.1278	25.14	25.0106	24.9826
miR-140-5p	26.9121	27.0977	27.2758	25.9967	26.3967	26.3044	26.5348	26.5632	26.5124	26.0683	26.2526	26.1905
miR-141-3p	29.5941	29.7791	31.3048	30.9835	30.9098	30.8925	30.7218	30.5829	30.6851	30.4544	30.3239	29.8645
miR-142-3p	20.2591	20.3623	21.696	21.6632	21.4197	21.3677	22.0005	21.1299	22.1792	22.4781	22.3605	21.9857
miR-142-5p	21.7679	21.773	26.1549	25.6826	26.9581	26.8697	32.6991	32.7679	23.17	23.5915	22.9771	23.0316
miR-143-3p	23.7856	23.9094	24.6307	24.7405	26.7756	26.8838	29.8933	29.6705	25.2581	25.4135	24.6858	24.6358
miR-144-3p	25.2084	25.2498	30.671	30.2504	32.2628	31.9058	30.4922	30.9542	26.8244	26.7555	25.9446	25.9342
miR-144-5p	29.7311	29.8861	31.7533	29.8596	30.2969	30.4391	30.2118	30.6641	30.4981	30.2094	29.8763	30.1167
miR-145-3p	30.3359	29.5159	33.9274	33.7022	35.4127	34.3103	34.5337	34.8153	32.799	32.342	29.7289	30.205
miR-145-5p	24.2566	24.5331	25.4998	25.6381	27.6347	27.6888	31.4438	31.1512	26.3256	26.2849	25.5476	25.2442
miR-146a-5p	21.9171	21.9578	20.8274	20.5332	19.9566	19.8105	20.9125	22.0158	21.2713	21.3147	21.1258	21.027
miR-146b-5p	21.2609	21.3121	21.6539	21.9463	21.981	22.2095	22.4668	22.5265	21.6961	21.6831	20.8394	20.8937
miR-148a-3p	23.69	23.8079	24.0229	24.0188	25.707	25.6839	26.4871	26.4815	25.802	25.5697	24.7438	24.6411
miR-148b-3p	24.434	24.5496	25.7275	25.6465	25.5985	25.4539	25.9665	25.9296	24.2178	24.4076	24.4804	24.4233
miR-148b-5p	30.9991	30.5973	32.4271	32.304	32.7541	32.6525	31.226	31.147	31.245	32.6406	31.6518	31.0326
miR-149-5p	29.0031	29.2084	30.4721	28.9177	29.1985	29.0402	28.1585	28.1815	27.5653	27.2133	26.6981	26.7512
miR-150-3p	26.4734	26.3858	34.5778	35.3031	38.2476	38.407	39.3172	39.0361	36.6862	36.6453	26.8064	26.396
miR-150-5p	26.8945	26.9798	27.1049	25.7849	26.6694	26.4592	24.7604	24.7773	25.739	25.7399	25.6874	25.4826
miR-151a-3p	23.7157	23.6004	23.485	23.3697	23.2543	23.139	24.1684	24.2066	24.2448	24.283	24.3212	24.3594
miR-151a-5p	23.3111	23.271	22.231	22.1909	23.1509	23.1108	24.2096	24.0343	23.859	23.6837	23.5084	23.3332
miR-151b	22.9114	22.9594	23.7944	23.7318	22.6549	22.5307	24.5892	24.5969	23.98	23.9215	24.2034	24.1836
miR-152-3p	27.1868	27.2321	27.1896	26.7218	27.4951	27.0344	27.1756	27.3114	26.8853	26.8992	26.8981	26.7602
miR-153-3p	26.9558	27.1412	27.4861	26.7681	27.1908	27.264	26.7591	26.8349	26.7835	26.2784	26.3402	25.942
miR-1537-3p	28.8503	29.0098	29.8394	29.2134	29.758	29.817	29.5439	29.3106	28.9969	28.7542	29.4068	28.9051
miR-154-5p	26.9934	26.8341	27.8166	27.6572	27.7029	27.71	28.7517	28.8955	27.6167	27.5259	26.5481	26.4875
miR-155-5p	27.6411	27.687	28.2	27.5744	28.0778	27.5881	28.1493	28.3796	28.1118	27.9861	27.9508	27.6101
miR-1587	32.5206	32.7816	34.8667	33.6343	33.9479	34.9718	34.5822	34.789	32.9832	33.8275	32.6322	32.3756
miR-15a-5p	22.4397	22.302	29.9794	30.0056	30.59	30.5597	24.637	24.6953	24.2386	24.2634	23.5853	23.758
miR-15b-3p	26.433	26.376	26.6376	27.0202	27.5739	27.5699	27.5799	27.4952	26.6508	26.7701	26.506	26.7259
miR-15b-5p	21.0044	21.1655	21.3612	21.1612	21.7517	22.2178	21.8188	22.1189	21.7335	21.6256	20.7909	20.9236
miR-1-5p	34.3393	33.5804	33.2204	31.9475	32.857	33.8734	34.2467	33.1595	32.3318	32.5635	32.5911	32.9552
miR-16-2-3p	26.9293	27.2841	27.7871	27.9331	28.8717	28.9899	28.4299	29.1824	28.2911	28.1812	27.8792	27.9782
miR-16-5p	19.5591	19.8041	18.6077	18.6475	19.936	19.923	19.7247	19.8785	20.3174	21.007	20.3177	20.3433
miR-17-3p	28.8578	28.8064	36.4831	35.9115	35.7429	40	33.9581	34.7987	29.6555	29.8528	28.6699	28.6729
miR-17-5p	23.1195	23.2017	23.2839	23.3661	23.4483	23.5305	22.9044	22.7977	22.2867	21.8468	21.8505	21.7847
miR-181a-2-3p	28.6564	28.6203	33.7148	35.3537	35.4292	35.3799	33.9697	32.951	34.5142	38.6306	31.2497	30.8885
miR-181a-3p	31.0133	31.1475	31.633	29.5691	29.5295	29.7997	29.9444	29.9932	29.6248	28.8668	28.8003	29.1964
miR-181a-5p	24.338	24.4444	24.3753	23.9985	24.7632	24.8523	24.6454	24.5166	23.2821	23.2746	23.2916	23.4163
miR-181b-5p	25.6781	25.7789	25.9114	26.1338	27.8288	27.7676	27.309	27.4667	26.7307	26.5384	26.9012	26.8501
miR-181c-5p	24.7632	24.6707	25.1236	25.1804	26.9136	26.7027	25.8873	26.0119	25.667	25.4554	25.8199	26.1116
miR-181d-5p	27.8193	27.7167	27.7331	27.5815	27.9389	27.8611	28.3067	28.1544	27.7304	27.6327	27.8339	27.9143
miR-182-5p	29.8289	29.5434	30.9948	30.4489	31.5108	31.4739	30.8899	30.3099	30.4872	30.472	30.6429	30.8056
miR-183-5p	31.0175	30.0629	30.2258	30.2311	31.0236	30.6683	30.2744	30.867	30.4152	30.5116	31.1058	30.8645
miR-184	34.5736	34.7592	35.0989	33.3091	33.6799	34.3472	34.4317	34.5579	34.7705	32.4042	32.1515	32.3448
miR-185-3p	33.7879	34.2633	37.045	36.564	37.7412	36.5185	34.9511	40	40	38.7475	37.1835	33.8177
miR-185-5p	22.1606	21.9785	22.5414	22.5788	22.7419	22.6952	22.9117	22.722	22.2032	21.9274	21.6933	21.807
miR-186-5p	26.1908	25.9641	26.9126	27.2271	27.8024	27.9158	26.7032	26.7426	26.0602	25.9649	25.6919	25.6978
miR-187-3p	30.8669	30.8296	31.4647	30.8968	30.7924	31.3107	30.4599	30.8764	30.3501	29.8727	29.228	29.4656
miR-188-5p	31.9455	32.0852	35.469	36.6223	36.1225	35.6807	33.4437	33.5082	32.932	33.1341	31.7007	31.2823
miR-18a-5p	25.1961	25.2772	23.4249	23.9824	23.5729	23.6265	24.732	24.8098	24.8876	24.9654	25.0432	25.121
miR-1908-5p	29.1745	29.1249	31.3907	30.5394	30.4742	30.4023	30.6567	30.6819	29.0595	29.3889	28.819	29.1999
miR-190a-5p	28.204	28.3863	29.9081	30.139	32.5091	31.8233	30.6811	31.4412	29.6707	29.8139	28.9814	29.2192
miR-1913	25.6135	25.668	27.4904	27.6206	27.9902	28.1143	26.3219	26.6353	26.9484	26.7826	25.8695	25.5447
miR-1915-3p	30.8722	30.3633	32.2282	32.4445	30.7709	30.783	33.0018	33.1988	32.5982	32.5399	31.6471	31.5742
miR-191-5p	20.9539	20.984	21.578	21.6857	22.6774	22.443	23.289	23.3077	21.9917	21.7188	21.4289	21.3481
miR-192-5p	29.0599	29.2559	30.2048	29.9274	30.3395	30.2852	31.7304	32.095	29.8693	29.1348	28.1986	28.4383
miR-193a-3p	30.4015	30.634	35.5479	35.8033	33.9065	38.6488	34.6239	35.3024	32.6398	31.9536	31.9958	31.7408
miR-193a-5p	29.84	29.6664	31.1867	30.9482	30.5947	30.728	30.5569	30.0876	30.2814	30.2838	30.3435	30.4549
miR-193b-3p	28.7286	28.8026	30.3102	30.3754	30.5378	30.5361	29.7672	30.3185	29.8745	29.675	30.1834	30.2757
miR-193b-5p	34.2584	35.5963	36.8132	37.0607	36.7391	38.9739	40	39.0228	38.3624	38.1136	34.199	33.2882
miR-194-5p	32.0457	32.0241	34.5647	33.5827	34.0123	35.4551	34.4708	36.3599	33.5105	33.9979	31.0379	30.9781
miR-195-5p	25.8338	25.4812	26.8959	27.2954	27.3122	26.8936	27.5115	27.5228	26.6225	26.4508	25.4565	24.8769
miR-196b-5p	29.6985	29.9232	31.1517	31.0434	31.3124	31.3355	31.8095	32.0299	30.9975	31.562	29.8739	29.7025
miR-197-3p	27.3805	27.2869	27.4344	27.476	27.8125	28.1635	28.2185	28.3601	28.0605	27.9257	27.6298	27.5742
miR-199a-3p	22.8123	22.845	22.9331	21.7437	20.5542	19.3647	22.4944	22.5396	22.7104	22.5385	21.5857	21.6123
miR-199a-5p	21.5898	21.6169	21.542	21.6367	21.9513	21.8944	23.2699	23.2891	22.1862	22.1743	23.91	22.1354
miR-199b-3p	21.1478	20.9562	21.8325	21.9152	22.3236	22.5585	22.2957	22.4453	21.2704	20.8873	21.2497	21.3637
miR-199b-5p	29.4887	28.9249	33.312	32.8649	33.5422	34.3688	34.5597	33.7266	30.8813	40	28.3038	28.6464
miR-19a-3p	20.5292	20.5934	21.499	21.604	22.518	22.4212	21.3272	21.5426	21.5004	20.9877	20.1163	20.2777
miR-19b-3p	20.3297	20.1592	20.6346	20.8163	31.2691	30.7221	22.4032	22.4285	20.92	20.6158	20.3718	20.5718
miR-200c-3p	29.9879	29.9037	30.5625	29.5714	29.9343	29.8939	30.2003	30.3317	29.7146	29.3288	29.4793	29.3829
miR-204-3p	36.9393	36.284	40	38.1219	37.6184	40	40	40	40	37.9793	35.345	35.2582
miR-204-5p	28.6874	28.7253	30.6304	30.7887	32.2357	31.2485	32.9482	31.8781	31.4858	30.739	30.7138	30.7087
miR-206	30.7082	30.7325	39.168	36.8734	40	35.273	34.7473	35.4905	36.6136	36.3104	32.6584	32.1321
miR-208a-3p	26.17	26.495	27.4629	25.8735	25.7006	26.6714	25.8753	25.8375	25.9744	25.7249	25.1611	25.4364
miR-20a-3p	30.2009	30.7299	33.5688	33.3745	33.6964	32.936	32.4142	33.2616	31.7304	32.039	30.9847	31.2599
miR-20a-5p	22.6831	22.4905	21.2978	21.1051	21.9124	21.7197	22.9633	22.7307	22.4981	22.2656	22.033	21.8004
miR-20b-5p	28.6297	28.7372	29.1303	27.9829	28.4317	28.1648	28.3292	28.1895	27.7834	27.5602	27.0203	26.9936
miR-21-3p	28.2505	28.2712	30.2245	30.6254	31.6072	32.4043	30.508	30.4875	28.5739	28.3678	28.3975	28.3744
miR-215-5p	24.3024	24.4325	25.0582	25.3098	26.0631	25.9148	26.619	26.6939	25.5305	25.7985	24.8688	24.6999
miR-21-5p	19.0135	18.9762	19.1521	19.1514	21.2062	21.339	19.8417	19.8751	19.5593	19.3535	19.6699	19.7324
miR-221-3p	21.9349	21.994	23.4228	23.6028	23.1718	23.1871	23.3305	23.2694	21.7927	21.886	21.9257	21.9668
miR-222-3p	26.1706	26.2578	27.4745	27.2912	28.2983	28.1651	28.6138	28.7547	26.6068	26.3517	25.7156	25.6442
miR-223-3p	17.8765	17.7341	18.9887	18.6395	18.1874	18.2554	17.9446	17.9613	17.8878	17.805	17.6671	17.7316
miR-223-5p	27.9487	28.2971	28.5891	28.4231	28.589	28.6411	28.3974	28.561	28.4276	27.7269	28.3073	28.2346
miR-22-3p	20.8659	20.9495	20.7069	20.5826	24.5521	24.5521	21.8456	21.8439	21.0021	20.8409	20.7385	20.7885
miR-224-5p	27.1789	27.4951	26.6614	26.5112	28.2186	27.9529	27.6533	27.6736	28.1827	27.8756	27.1899	27.2578
miR-22-5p	25.4573	25.2546	25.9908	25.481	26.4376	26.495	26.2216	26.2174	25.6576	25.5488	25.2412	25.1321
miR-2355-3p	25.192	24.9604	25.4754	23.4611	23.4204	23.7503	23.571	23.3019	23.4454	22.7185	22.3596	22.6454
miR-23a-3p	24.7807	24.8092	26.4015	26.5317	27.673	27.5807	27.457	27.3612	26.2732	26.8805	25.9496	25.5977
miR-23b-3p	20.0115	20.1288	23.1286	22.9063	24.018	23.9787	24.0223	24.0011	21.9277	21.8951	21.9247	22.2511
miR-24-2-5p	28.7719	28.7334	30.9829	31.2808	32.4396	32.3824	32.2026	32.2155	31.9699	32.2275	30.2361	29.4785
miR-24-3p	20.5889	20.5804	21.2308	20.919	20.2569	20.2635	21.5894	21.6555	21.6232	21.2078	21.7058	21.7509
miR-25-3p	23.336	23.272	23.2539	22.8706	24.479	24.2484	22.807	23.4277	22.9389	22.5528	23.3595	23.2958
miR-25-5p	32.5922	32.3673	33.4392	33.4268	33.0013	32.9933	32.2438	32.4187	33.8196	33.5007	34.9251	35.1101
miR-26a-5p	19.9682	19.9692	22.5713	22.8961	22.2122	22.4021	22.4041	22.2014	21.8213	21.6156	21.4565	21.7841
miR-26b-5p	23.0544	23.2381	24.64	22.7858	23.9331	23.6657	23.9509	24.2717	25.0257	23.6326	21.958	21.8963
miR-27a-3p	20.0127	20.1184	20.9019	20.6916	21.4203	21.4364	21.4925	21.5173	22.704	22.449	20.02	19.9292
miR-27a-5p	33.5461	33.7783	35.4501	33.0195	33.4157	36.4021	35.5018	36.3279	34.5531	33.7152	34.3421	33.3786
miR-27b-3p	22.6886	22.7244	22.7228	22.7426	24.2703	24.3297	24.329	24.29	23.1613	23.024	22.8655	22.98
miR-28-3p	25.8655	25.7509	26.1568	26.3447	26.5876	26.5701	26.7781	26.7339	25.7667	25.7484	26.1207	25.9509
miR-28-5p	26.311	26.3593	27.5777	26.6192	27.5345	27.3294	27.339	27.5665	27.6232	27.38	26.7663	26.66
miR-298	40	40	36.0661	36.0661	40	40	40	40	40	40	40	40
miR-29a-3p	23.5808	23.5277	23.7043	23.2203	23.4805	23.5242	23.4284	23.3342	22.2867	22.2964	22.7063	22.9708
miR-29b-3p	22.4747	22.5197	22.8185	22.2934	22.5609	22.6472	22.5573	22.5347	21.6161	21.5455	21.722	22.0106
miR-29c-3p	21.892	21.6511	22.6007	22.8143	22.5681	22.4658	22.6052	22.6236	22.1471	21.988	21.301	21.28
miR-301a-3p	25.5622	25.5807	26.7369	27.7013	26.5148	26.8558	28.1387	27.9404	26.8813	26.821	25.3542	25.534
miR-302f	39.8082	39.0573	40	40	39.8539	35.7512	38.4574	37.8821	39.5209	40	36.8593	36.1497
miR-30a-3p	29.512	29.4657	29.7787	28.4099	28.8078	28.9892	29.5112	29.6382	28.9751	28.5918	28.4833	28.5576
miR-30a-5p	22.919	22.8409	23.756	23.2009	23.9739	23.8233	23.897	23.9086	23.1438	22.9925	22.9069	22.8263
miR-30b-3p	32.5683	32.5933	32.8813	33.1794	32.4743	32.6569	32.9629	33.3882	32.859	32.3777	32.6982	32.4056
miR-30b-5p	21.8735	22.1989	24.2135	24.5195	25.9709	25.9381	29.8553	29.6517	25.9734	25.8687	23.7237	23.7413
miR-30c-5p	22.5863	22.5432	23.5404	22.9565	24.3472	24.5215	24.4049	24.2841	23.9935	24.1583	22.8684	22.9782
miR-30d-5p	21.8598	22.1891	23.5047	23.5935	23.6029	23.6193	24.2536	24.3643	22.6996	22.6024	22.7819	22.7993
miR-30e-5p	23.5796	23.6707	24.571	24.0407	24.4228	24.476	24.587	24.5907	24.4314	24.2393	23.3176	23.4897
miR-3135b	21.6329	21.7742	23.4361	23.2063	23.6554	23.7087	24.4837	24.3963	24.309	24.2216	24.1342	24.0468
miR-3141	28.7532	29.2978	29.6296	29.5985	29.9002	29.9251	29.4932	29.9002	29.5411	29.8214	28.8572	29.203
miR-3158-3p	29.82	29.7477	30.5113	30.5422	29.9046	30.1598	30.3929	30.3855	32.0609	30.7074	30.8219	30.8509
miR-31-5p	33.6204	34.235	33.8141	34.2177	34.3211	34.1994	33.5705	33.9242	35.9734	33.789	34.2418	34.7448
miR-3196	25.9277	25.8334	27.5703	27.7701	27.7039	27.6261	27.7879	27.7586	27.3317	27.2534	26.4079	26.3634
miR-320a	21.552	21.2601	20.9681	20.6762	20.3843	20.0924	21.5128	21.6203	21.7279	21.8355	21.9431	22.0506
miR-320b	20.9041	21.4799	21.8482	21.3311	21.6415	21.849	21.6375	21.6623	19.9278	19.9001	21.5725	21.7504
miR-320c	23.1189	22.9715	23.7097	23.4857	23.553	23.6158	23.3243	23.3951	23.1141	22.7265	22.5977	22.6506
miR-320d	21.6308	21.5485	22.1533	21.9404	22.3334	22.0277	21.631	21.352	21.2798	21.1877	21.2077	21.6281
miR-320e	25.2847	25.5829	25.6991	25.7915	27.558	27.582	25.6143	25.6276	25.4701	25.304	24.8519	25.0494
miR-323a-5p	31.527	30.98	31.9113	31.8565	30.9132	31.557	31.6989	31.8224	31.7597	31.2759	30.6188	31.2843
miR-323b-3p	30.8738	30.8455	33.6045	34.0983	34.6159	34.6285	37.592	37.654	32.9492	33.5222	31.3148	31.2891
miR-324-3p	40	40	40	40	40	40	40	40	40	40	40	40
miR-324-5p	25.9225	25.9241	26.573	26.8396	26.7232	26.7139	27.5172	27.4327	26.497	26.5024	25.9009	25.84
miR-32-5p	26.526	26.2917	30.2679	28.5096	29.8521	29.9844	29.1097	29.1952	27.8221	27.6518	24.9246	25.4599
miR-328-3p	31.9667	32.0029	34.6763	33.8909	35.1347	36.2451	35.474	34.8182	33.6113	33.8813	31.7655	31.8896
miR-330-3p	27.509	27.6068	28.2253	27.9968	28.4143	28.5811	28.6381	28.6923	27.8974	27.7963	27.6916	27.6688
miR-335-3p	30.9851	30.8204	33.9025	34.9151	34.864	35.2631	35.2702	35.1494	34.6668	34.9985	32.1854	30.8056
miR-335-5p	22.9961	23.2143	24.3484	24.5029	23.9435	23.8236	25.3996	25.5693	23.8129	23.7037	22.7899	22.6455
miR-337-3p	28.2746	28.4217	30.3303	30.4418	28.9238	29.1976	33.0237	31.914	29.7311	29.9097	27.4542	27.5582
miR-337-5p	27.4905	27.8266	28.9564	28.3706	28.1806	28.0286	29.6509	29.6009	28.6134	28.2323	26.9673	27.0806
miR-338-3p	25.6691	25.7323	26.153	25.7424	26.4846	26.4181	26.5898	26.7413	26.2772	25.9179	26.4422	26.5515
miR-338-5p	29.9375	29.8271	30.4786	30.2307	30.7718	30.8456	30.7383	30.6385	30.5776	30.2227	29.6699	29.8516
miR-339-5p	20.7391	20.798	21.0691	21.1813	22.9022	22.9469	20.5913	20.7234	20.6116	20.4025	20.1428	19.9974
miR-33a-5p	27.8752	28.2168	30.3662	29.7934	30.9385	30.6424	31.1507	31.4943	31.0828	30.9353	30.1312	30.4554
miR-340-5p	24.7251	24.4554	25.9823	24.7855	25.4909	25.3488	25.8662	25.8894	25.4676	24.8922	23.8096	23.8845
miR-342-3p	19.5928	19.4786	20.6713	21.0994	21.9462	21.9311	22.3155	22.2157	20.6963	21.5361	20.5256	20.6959
miR-342-5p	30.68	30.3414	31.0701	31.6182	31.3154	31.2271	30.5476	30.8671	30.9266	30.8379	30.8261	30.5646
miR-345-5p	30.4583	29.567	32.8267	31.4039	32.2729	32.4288	32.6895	32.5524	31.3375	31.9138	28.9641	29.2189
miR-34b-3p	40	40	40	40	37.5063	40	40	40	40	36.5197	40	37.3185
miR-361-3p	28.4167	28.3586	29.8245	29.9859	30.623	30.8194	30.8092	30.4762	29.7778	30.4183	28.4227	28.2477
miR-3615	29.159	28.8917	33.7172	34.1984	34.5896	34.351	34.0394	33.1208	33.1682	32.0096	29.0233	28.7316
miR-361-5p	24.2085	24.4216	24.5593	24.8243	24.4807	24.3586	25.2744	25.4011	23.4524	23.5002	23.9122	23.9618
miR-3622a-5p	31.9156	32.3319	33.4901	32.0179	32.5094	32.6677	32.5555	32.4666	32.5957	31.4057	31.3847	30.9948
miR-362-3p	27.7834	27.6943	28.2814	27.4426	27.7186	27.7687	27.5077	27.594	27.568	26.7694	26.9621	27.1869
miR-362-5p	28.6378	28.5146	29.7452	29.7174	30.9236	30.6439	30.9382	31.1458	30.0944	30.4151	28.4651	28.835
miR-363-3p	27.4607	27.4056	27.2662	27.2546	27.6496	27.7429	27.2978	27.4065	26.99	26.9383	26.9058	27.1845
miR-3656	24.63	24.7836	32.6743	32.3909	33.9681	33.1323	31.5573	32.3644	30.4493	31.4371	27.8024	27.7291
miR-365a-3p	28.0483	28.4137	30.2764	30.4152	30.9343	30.3841	31.298	31.515	29.3969	29.2932	28.6306	28.4839
miR-369-3p	26.2132	26.2217	28.7518	29.4004	28.298	28.6552	29.5901	29.4714	27.446	27.1653	25.6527	25.6449
miR-370-3p	7.50682	7.62631	7.97316	6.8531	6.88268	6.94252	7.91002	8.58095	8.73866	6.86923	6.28423	6.53149
miR-371a-5p	32.8001	32.4223	33.9546	32.7477	33.263	33.9093	32.8353	32.7675	33.7141	32.2384	32.0126	32.7464
miR-374a-5p	24.198	24.6798	25.2627	26.5277	25.8096	25.6393	25.4116	25.6298	24.9933	24.9119	24.6736	24.6695
miR-374b-5p	23.6874	23.8446	25.2142	24.8913	25.7951	25.6333	24.4004	24.3768	24.4229	25.0259	25.2746	24.5179
miR-375	28.7265	28.7759	29.4597	28.9481	28.8703	28.6989	27.6222	27.6054	28.0323	27.9295	29.6914	29.3965
miR-377-3p	29.3339	29.3355	30.8514	30.6921	30.7092	30.8267	31.8471	31.9135	31.1527	31.3118	29.1735	28.8095
miR-378a-3p	27.333	26.9672	28.2044	28.3712	28.0773	27.9874	27.5506	27.8268	27.3888	27.3597	27.4358	27.4137
miR-378b	31.4363	31.9515	31.7783	32.4072	32.3792	32.4222	32.2451	32.2543	31.7607	31.3135	30.5661	30.8105
miR-378c	33.6183	33.6054	33.9849	34.5974	35.3528	35.7679	33.9836	33.6739	33.912	34.4081	35.0478	32.1888
miR-378e	31.4972	31.0148	31.6342	32.0235	32.2705	32.8706	31.698	32.6351	31.6327	31.628	30.3704	31.1391
miR-378g	29.5972	29.6039	30.4121	28.9083	29.5436	29.5966	29.5271	29.3528	29.3135	28.4831	28.3127	28.3847
miR-379-5p	31.8656	33.3734	40	35.4037	37.3716	40	34.1056	37.4856	37.7895	37.6337	33.5112	32.8751
miR-382-5p	27.7724	27.7744	27.6695	27.5855	27.6187	27.6523	28.7281	28.6627	27.6591	27.7415	26.972	26.9535
miR-383-5p	37.1398	40	37.5297	40	40	38.0026	38.645	36.1125	38.2925	40	34.9316	37.3312
miR-3925-5p	35.2814	35.2193	38.111	34.1945	34.462	35.2362	31.9214	31.9988	32.7222	32.1209	32.741	31.6801
miR-3960	19.3193	19.2605	20.0022	20.1858	20.486	20.6468	18.9966	18.9793	19.5929	19.4936	18.6936	19.1073
miR-409-3p	26.466	26.6603	27.4851	27.5087	27.1743	27.5492	28.16	28.1779	27.4103	27.2642	26.876	26.9581
miR-410-3p	28.3662	28.1669	28.7885	27.684	27.5613	27.5263	29.5172	29.1793	27.8743	27.5223	26.4759	26.5237
miR-411-5p	31.0276	30.9728	32.782	32.2809	32.0138	32.6488	31.9278	31.2475	31.1753	33.2738	32.8801	31.8253
miR-421	28.9226	28.8295	29.023	29.269	29.6979	29.7027	29.7477	30.145	28.6251	28.7674	28.9189	28.8442
miR-423-3p	33.5214	32.9804	38.6861	40	35.8863	36.2924	37.3534	35.9306	35.4242	40	33.2014	33.8827
miR-423-5p	23.6715	23.7175	24.2278	24.3909	24.6691	24.7241	24.8417	24.9279	24.206	23.8782	23.4662	23.5418
miR-424-3p	30.1679	29.8474	30.6582	30.6805	30.7361	30.6764	30.1451	29.7671	29.6961	30.6859	30.5097	29.8661
miR-424-5p	24.8546	24.9484	25.0422	25.1359	25.2297	25.3234	25.7523	25.848	25.9438	26.0396	26.1354	26.2312
miR-425-3p	26.3171	26.467	28.4798	28.6359	28.505	28.3931	28.4118	28.5499	26.3708	26.6146	26.5842	26.6033
miR-425-5p	22.6449	22.7442	22.9612	23.2267	23.5696	23.3531	23.3502	23.5321	23.7141	23.896	24.078	24.26
miR-4257	28.336	27.7557	30.3386	30.2214	30.4462	30.4093	29.8761	29.6371	29.2978	30.1448	28.603	28.7732
miR-4286	23.1014	23.0058	24.2706	24.2379	24.6026	24.6551	24.5593	24.5083	23.3043	23.3964	22.9935	23.3091
miR-4289	26.6037	26.0216	27.7361	27.5388	27.6468	27.7742	27.8013	27.655	27.6687	27.7649	26.4563	26.7999
miR-4296	20.2636	20.0363	20.7615	20.6893	20.4922	20.6507	20.171	20.4406	19.941	20.2573	19.4037	19.8762
miR-4306	33.6703	33.1762	34.9935	34.709	36.8724	36.1783	35.9803	35.6303	37.1698	35.5453	34.0176	33.4038
miR-4323	26.2229	26.364	26.837	26.8376	27.6226	27.4243	27.5676	27.5329	26.8226	26.8145	26.769	26.6102
miR-432-5p	28.8507	28.7811	29.6661	28.3222	28.0562	27.9629	29.8708	29.512	28.2389	28.132	27.7478	27.6124
miR-4328	28.0754	27.7386	28.5777	29.2103	28.977	29.6578	28.7686	28.9792	27.9044	27.9034	26.2935	26.9655
miR-433-3p	29.8235	29.8738	31.3586	30.3034	30.5093	30.431	30.1916	29.6544	29.4189	31.3068	31.4231	30.3933
miR-4429	30.5421	30.6718	31.6487	30.4867	30.3776	30.6464	31.4518	31.0642	30.6243	29.7226	28.9189	29.2458
miR-4433b-3p	28.757	28.4915	29.4154	29.8321	30.2411	30.2173	30.3558	30.3075	28.6531	28.9221	28.1525	28.6372
miR-4433b-5p	23.8338	23.728	24.9347	24.8652	25.2881	25.5991	25.2631	24.9447	24.8411	24.6734	24.5411	24.7541
miR-4448	27.2414	26.8694	28.8037	28.6913	28.3486	28.718	27.7281	27.3171	27.7577	27.7586	27.5133	27.6416
miR-4454	22.1499	22.1574	24.196	23.9513	24.43	24.5592	23.9323	23.8892	22.0553	22.3261	21.779	21.8668
miR-4466	28.2095	27.976	29.3345	29.5054	29.588	29.7787	27.9682	27.7984	28.8085	28.6709	28.15	28.1675
miR-4488	28.1402	28.274	29.3219	28.2286	28.2139	27.9234	28.4445	28.1314	27.775	27.2106	26.6806	26.3648
miR-4497	24.1685	24.1927	26.3553	26.5307	26.6455	26.4945	26.2775	26.2428	24.8482	24.9413	25.4157	25.0642
miR-4508	24.9535	24.8795	25.8248	25.7197	25.5968	25.7591	25.3074	23.7706	23.9574	24.496	24.479	24.996
miR-450a-5p	23.638	28.6351	28.6968	29.3419	30.0006	25.1821	30.366	29.3524	29.7735	29.692	28.8475	28.8378
miR-4516	23.2969	23.1168	24.6399	24.6616	25.6108	25.5508	24.6365	24.5082	24.2274	24.2124	24.3146	24.33
miR-451a	18.8415	18.8483	20.3161	20.5197	19.9346	20.2314	19.7551	19.7595	19.3745	19.1463	17.8906	18.007
miR-452-5p	30.5692	30.57	30.417	30.3471	31.4949	31.6542	30.9202	30.8748	31.4193	31.2174	30.9825	31.1534
miR-4532	29.8517	29.6145	32.5694	32.5784	32.8652	32.3206	33.5117	33.4379	31.4465	32.2082	28.9296	28.6582
miR-4535	34.9416	39.2421	40	38.3484	40	40	40	40	36.8729	40	34.0169	34.0049
miR-454-3p	28.3549	28.2754	29.0419	28.5855	29.3677	28.999	28.9682	29.0452	28.8211	28.4894	28.2669	28.4326
miR-4665-5p	31.9261	31.5822	34.3736	34.9816	36.0052	36.0135	35.1746	36.2794	33.4684	34.6549	30.7942	32.2226
miR-4692	34.7761	34.6207	36.1962	35.9886	36.6619	40	35.5935	35.2165	40	35.864	34.7948	34.9658
miR-4732-3p	21.5674	21.6635	23.1484	23.5594	22.8602	22.5059	21.2669	22.3567	20.6731	15.5349	18.9599	20.3705
miR-4732-5p	31.7647	32.5312	32.6728	33.4868	32.9043	32.7716	31.5092	32.6972	32.5059	32.2955	32.4663	32.3324
miR-4792	31.8869	34.4158	37.7902	35.4064	38.2757	36.6975	38.7575	33.7366	35.6021	35.0014	33.8273	34.6892
miR-483-3p	26.9095	26.726	28.0712	28.3989	28.9707	28.9909	28.7471	28.8169	28.5787	28.7023	27.8925	28.2144
miR-483-5p	20.7491	21.145	24.8688	24.4643	24.5418	24.861	20.9517	20.7791	21.4753	21.726	20.8344	21.0342
miR-484	21.7605	21.8005	22.7867	22.9069	23.3884	23.4211	23.6741	23.705	22.4517	22.3839	21.6222	21.6186
miR-485-3p	26.8274	26.9272	28.8006	28.8998	30.5247	30.3049	30.5855	30.5174	29.7647	30.3574	27.8613	28.1354
miR-485-5p	31.1982	30.8663	31.6657	31.6253	31.4974	31.6865	32.9531	32.5974	31.4325	31.4712	30.6793	30.5255
miR-486-3p	29.7198	29.7699	30.4276	30.1897	30.8191	30.8398	30.2838	30.8643	30.6207	30.1996	30.1719	30.0634
miR-486-5p	22.7223	22.586	22.4498	22.3136	22.1774	22.0411	21.9695	22.2316	22.4937	22.7558	23.018	23.2801
miR-487b-3p	26.4584	26.5882	29.7475	29.8884	28.6284	28.6008	29.7068	29.9251	27.6287	27.535	26.6542	26.9557
miR-491-5p	29.5732	29.6759	30.7468	30.798	31.4366	31.6108	30.7095	31.3312	30.2579	30.0335	30.1529	29.9764
miR-493-3p	30.2189	30.1956	31.4487	31.6189	31.506	31.2628	32.3602	32.5247	31.6539	31.2718	31.3072	31.3691
miR-493-5p	27.6815	27.6664	29.5802	29.5177	30.3011	30.3054	31.0769	31.381	30.1117	30.0117	28.8539	28.835
miR-494-3p	26.7144	26.748	27.9339	27.8386	28.6082	28.581	29.1846	29.8332	27.5538	27.6194	27.5576	27.6068
miR-495-3p	25.8984	25.9052	28.832	28.7934	28.2412	28.368	29.3589	29.5266	27.1192	27.2035	26.2002	26.4752
miR-497-5p	27.781	27.6563	31.5208	31.7102	30.375	30.5763	30.3045	30.671	29.1009	28.813	28.5755	28.3553
miR-499a-5p	30.9891	30.5824	32.5908	31.8865	32.2372	31.7314	32.1165	31.5216	31.5763	31.3474	31.1257	30.8544
miR-500a-3p	36.8473	37.7971	37.5916	38.2239	38.143	36.7709	36.6629	38.7817	37.2523	38.3113	38.3348	38.0145
miR-500a-5p	31.5855	31.6252	32.5645	33.2661	35.2339	34.5109	32.7122	32.3053	32.6878	32.909	32.2079	33.4247
miR-501-3p	32.6951	32.4332	33.6261	33.6317	33.3459	33.8358	32.6075	32.7259	32.6339	32.9108	33.017	32.779
miR-502-3p	35.5338	35.7516	36.2742	38.3849	37.0047	36.5749	35.5548	36.3104	36.6832	35.3881	36.0495	35.4593
miR-503-5p	28.3918	28.4747	28.2559	28.5366	29.2894	28.8675	29.6698	29.5802	28.2633	28.5511	28.5907	28.5431
miR-5096	29.6218	29.6103	30.8774	31.4083	31.7487	32.0461	30.8081	30.4813	30.936	31.154	30.5789	30.2075
miR-513a-5p	26.2286	26.159	26.4737	25.7211	25.7251	26.4085	25.0039	25.2102	25.5189	24.9821	24.911	25.3469
miR-518a-5p	34.9273	36.2593	37.0061	36.492	35.9909	35.6338	36.3825	36.3457	36.3391	35.4442	36.3912	35.8263
miR-519e-5p	36.4491	40	37.2262	40	40	40	37.1404	40	37.7907	40	39.7545	36.1913
miR-532-3p	28.9048	29.4233	29.948	29.1635	29.9297	29.6952	29.6046	29.6369	29.1637	28.9156	28.8248	28.9714
miR-532-5p	28.9286	28.7857	29.4445	29.158	29.1065	29.3407	28.8965	28.631	28.8462	29.4279	29.3641	28.8564
miR-542-3p	28.8074	29.5942	29.4334	29.5582	29.7472	29.7605	29.7112	29.5796	29.7268	29.7106	29.755	29.7216
miR-543	35.3623	33.6657	36.267	35.4116	38.6925	34.2892	35.8608	36.5553	34.9177	35.5196	33.9328	33.7779
miR-548e-3p	30.5052	31.324	31.4829	32.0156	32.7459	32.5703	31.5311	32.4265	32.1961	31.9904	32.5841	32.2654
miR-548f-3p	33.0676	33.7603	37.2876	35.8966	38.9546	37.2068	37.4152	37.6228	40	36.4308	32.3953	32.6987
miR-548j-5p	31.1534	31.4568	32.7219	33.9433	32.126	31.8602	33.1204	39.971	32.2528	40	32.6435	33.2467
miR-548o-3p	33.6937	33.2269	35.4475	32.7948	34.5767	33.4917	34.3956	32.5578	34.5365	32.5984	32.9544	32.6096
miR-550a-5p	32.9421	33.537	35.5149	34.9314	34.3338	34.4488	34.3425	33.435	33.3267	34.6652	36.3113	33.9453
miR-551a	31.6967	32.2269	33.208	33.5438	34.2533	36.494	32.3784	32.1702	32.5426	32.6869	31.4321	32.2279
miR-5585-3p	34.1724	34.3903	40	39.0452	40	37.2325	36.5324	34.3146	35.7782	34.2071	33.6525	33.5452
miR-572	29.975	29.8547	32.1699	32.4263	32.8181	32.1233	34.2411	33.8978	32.1621	32.6873	29.7232	29.667
miR-574-3p	24.9284	24.9847	25.9255	25.7997	25.8451	25.8659	25.7216	25.8278	25.2399	25.369	25.5193	25.2379
miR-574-5p	36.9379	36.2007	40	40	40	40	40	40	40	40	34.5548	35.6792
miR-576-3p	20.9778	20.9841	25.1397	25.2722	25.4743	26.1944	25.6309	24.9106	25.7148	26.8235	21.1085	21.1571
miR-576-5p	28.9294	29.3788	30.5204	29.56	30.3449	30.3522	29.82	29.8713	29.1914	28.9853	28.9147	28.5259
miR-584-5p	24.9507	24.9985	27.1777	27.298	29.0342	29.0384	29.5688	29.4313	28.5166	28.6288	26.5437	26.1436
miR-589-5p	28.3225	28.4477	31.702	31.8104	32.3527	32.8825	33.0921	32.4137	31.2007	32.0307	28.9051	28.4236
miR-590-5p	24.6675	24.7328	24.9985	24.9515	25.5181	25.6081	24.8997	25.2439	24.3889	24.5227	23.9619	23.9133
miR-616-3p	37.7448	35.5831	35.1768	35.4778	36.2775	36.6479	35.887	35.7881	34.1485	40	40	35.8597
miR-625-3p	26.1456	25.9533	25.3132	25.6704	26.9869	26.8341	26.9179	27.0296	26.2524	26.4322	26.5245	26.6081
miR-625-5p	28.5066	28.7423	29.4725	30.1823	32.3138	33.0131	31.501	31.5821	30.3298	29.7221	27.9972	28.1487
miR-627-5p	31.1861	30.512	31.4825	29.8218	30.381	30.4179	30.4724	29.8116	29.8681	28.9026	28.8313	29.2289
miR-629-5p	28.7338	28.6057	29.5031	29.4736	29.6948	30.2163	29.6237	29.5605	29.1908	29.2142	28.7198	28.8869
miR-642a-3p	33.3188	32.3358	33.8301	32.4804	33.5668	33.8169	34.4702	32.9342	32.2698	32.9011	31.941	32.2174
miR-652-3p	24.5405	24.6003	25.8353	25.9707	26.5216	26.451	26.4093	26.5385	25.4702	25.5982	24.7776	24.8157
miR-654-3p	29.9187	29.9481	31.2138	31.1148	31.562	31.4851	32.5783	32.4655	30.0281	29.7984	30.1654	29.8729
miR-654-5p	28.9814	29.4788	31.4844	33.367	32.9446	32.8257	33.698	34.0755	32.8186	33.4882	30.5651	30.1062
miR-657	34.2981	32.8461	36.3856	36.4229	33.7403	34.1451	34.614	34.6853	36.1623	36.1232	34.3044	34.2346
miR-660-5p	26.9596	27.0285	27.6655	27.818	27.663	27.5616	27.3605	27.3569	26.6701	26.7417	26.8429	26.8306
miR-664a-5p	30.6787	30.2718	33.9608	33.2455	34.7716	34.5055	33.8818	33.4363	34.2082	35.8874	31.4395	31.399
miR-665	31.4147	31.4812	36.1367	34.0928	36.5849	36.5092	36.6706	36.4345	34.3852	35.781	31.9654	32.0474
miR-671-3p	30.3632	29.5454	30.9318	30.6975	31.9725	31.7467	31.6946	31.6842	30.4325	30.666	30.0374	30.2534
miR-744-5p	24.2596	24.287	24.8765	24.8137	25.9059	25.6651	25.8755	25.5604	24.6541	24.6075	24.8762	24.753
miR-7-5p	28.4125	28.5051	28.8883	28.3739	28.2509	28.4136	27.9724	27.4807	27.6331	27.5414	27.2507	27.4932
miR-760	32.1241	32.9008	33.1411	33.8268	32.0818	33.0046	38.4734	34.4935	33.3271	33.8907	33.5749	40
miR-766-3p	24.9867	25.1626	25.3635	25.6259	25.9126	25.9582	25.4244	25.7089	25.3434	25.3233	24.9215	24.7136
miR-766-5p	32.5806	32.2033	33.1738	32.2054	31.9708	32.5886	32.7405	32.3084	31.6201	31.3391	31.3569	31.5968
miR-769-5p	30.7128	30.9941	33.7602	35.2193	40	36.3407	35.4486	34.3469	31.5806	32.4174	30.1309	30.351
miR-874-3p	31.1436	30.6275	32.011	31.3117	31.5452	31.6511	31.138	31.2315	30.8508	30.4889	30.9741	30.6885
miR-885-5p	27.8138	28.1445	28.8059	29.2681	28.8532	29.4994	28.4507	27.9648	28.3263	27.9833	27.797	28.3059
miR-92a-3p	19.9093	19.8802	20.1844	20.0451	20.5823	20.6614	20.7125	20.7302	21.3478	21.2564	21.2518	21.2322
miR-92b-3p	21.932	22.2985	24.3655	24.711	24.6606	24.5304	24.6701	24.6827	23.1422	22.9693	21.5704	21.6396
miR-92b-5p	30.3517	29.6584	31.9188	31.4329	30.5887	30.8165	30.1093	29.7287	30.2257	30.3973	29.734	30.2272
miR-93-3p	27.7116	27.5547	28.5977	28.7287	29.3542	28.9324	28.8967	28.7704	27.9961	27.9324	28.1217	27.8016
miR-93-5p	22.3839	22.3368	23.8026	23.6302	23.1511	22.8833	22.8885	22.8146	22.514	22.4698	22.7047	22.4309
miR-941	31.2342	31.0025	34.7044	35.4837	36.3307	34.7956	35.6456	35.4661	33.8792	35.7451	31.9549	31.7712
miR-95-3p	32.9928	33.0277	35.6604	32.5636	33.6441	33.4489	32.8075	34.6447	34.2048	33.6434	32.911	33.536
miR-98-5p	29.1589	29.0288	33.568	33.6228	34.1262	33.838	32.8549	31.5179	32.7674	35.3613	30.6115	30.21
miR-99a-5p	27.9637	27.8323	29.5079	29.2705	29.8339	30.2247	28.8974	28.644	29.8494	29.728	29.2052	29.0179
miR-99b-5p	26.6319	26.3317	27.4829	27.5557	28.1798	28.1244	28.4864	28.5541	27.6597	27.5838	26.8451	26.9334
cel-54-01	21.9788	22.0074	22.446	22.5294	22.7742	22.3949	22.8769	23.1199	22.6834	22.5867	22.1432	22.1559
cel-54-10	21.9089	21.8526	22.6703	22.4161	22.7204	22.4891	22.5686	22.5804	22.3243	22.1746	22.2799	22.255
cel-54-11	22.5992	22.7355	23.2563	23.3219	24.1593	23.3982	23.6838	23.6486	22.9435	23.0879	22.7981	22.3416
cel-54-12	22.7425	22.6864	23.4572	23.6747	24.6989	24.5036	24.7853	24.6181	24.1031	24.6129	22.986	22.7781
cel-54-02	22.4409	22.4571	22.748	22.5259	22.3437	22.3911	23.1732	23.1682	22.9126	22.8643	22.5311	22.5972
cel-54-03	22.4396	22.3309	22.4456	22.7823	22.8783	22.9362	22.8348	22.9036	23.3243	23.3694	22.598	22.7971
cel-54-04	22.4473	22.3994	22.5453	22.5297	22.801	22.6774	22.58	22.6936	22.2423	22.6375	22.3337	22.3966
cel-54-05	22.3442	22.322	22.923	22.8715	22.8179	22.6111	22.7285	22.8406	21.9872	22.1769	22.2758	22.2832
cel-54-06	22.1647	22.2067	22.5197	22.6703	22.8138	22.6257	22.7217	22.2044	22.2366	22.8166	22.8025	22.7008
cel-54-07	23.7134	23.5949	23.8674	22.5564	22.6269	22.7623	22.5663	22.5162	22.5214	22.3812	22.4601	22.6177
cel-54-08	22.3023	22.3979	22.4447	22.4895	22.9437	22.7698	22.9237	22.9107	22.8654	22.8378	22.7269	22.8402
cel-54-09	28.1922	28.3089	28.8494	28.8622	29.7801	29.6455	29.1937	29.3556	29.021	28.9823	28.4941	28.6339

## Sheet: candidates_in_discovery set
miRNA	fold_change	pvalue
miR-320a	0.389855	0.000508423
miR-18a-5p	0.391577	4.30266e-05
miR-16-5p	0.429937	0.025587
let-7d-3p	0.451893	9.20859e-06
let-7g-5p	0.491749	1.12982e-06
miR-103a-3p	0.496833	0.00424017
miR-151a-3p	0.503444	1.51412e-05
miR-199a-3p	0.513066	0.286768
miR-151a-5p	0.526608	0.018538
miR-424-5p	0.53414	4.48696e-05
miR-24-3p	0.53427	0.0162734
miR-92a-3p	0.5345	0.00101883
miR-146a-5p	0.534855	0.0109394
miR-151b	0.538071	0.0417115
miR-199a-5p	0.556564	0.107708
miR-126-5p	0.595611	0.00337728
miR-142-3p	0.609534	0.00193357
miR-425-5p	0.611582	0.00635506
miR-3135b	0.625783	0.00185011
miR-486-5p	0.641074	0.0151578
miR-20a-5p	0.641481	0.0365289
let-7d-5p	0.67671	0.00949977
miR-223-3p	1.67582	0.00814627
miR-122-5p	1.72482	0.000913831
miR-320d	1.72649	0.00105044
miR-93-5p	1.78629	0.00902586
miR-150-5p	1.79302	0.0243082
miR-361-5p	1.80132	0.00219968
miR-26a-5p	1.80378	0.00227167
miR-29b-3p	1.81054	0.00124399
miR-30d-5p	1.81414	3.08362e-06
miR-320b	1.84003	0.141871
miR-29a-3p	1.88853	0.00327058
let-7b-5p	2.07026	0.00540046
miR-3960	2.15597	0.00450092
miR-181a-5p	2.26761	0.00101333
miR-1285-3p	2.29989	0.0011934
miR-4508	2.36689	0.00124021
miR-19a-3p	2.44526	0.0214365
miR-17-5p	2.76064	2.59932e-05
miR-451a	3.12929	0.00632988
miR-339-5p	3.33177	0.0179169
miR-22-3p	3.37749	0.171092
miR-130a-3p	4.44133	1.4678e-05
miR-92b-3p	4.71253	0.00195497
miR-4454	4.84782	1.52225e-05
miR-1246	5.76042	0.000687709
miR-1268b	8.96419	0.0369219
miR-32-5p	9.11921	0.00900975
miR-142-5p	9.34223	7.07323e-05
miR-483-5p	10.6772	5.71241e-06
let-7c-5p	12.5964	1.57467e-08
miR-1228-5p	13.3422	0.000285357
miR-1-3p	15.8138	1.5441e-06
miR-4732-3p	17.556	0.0136348
let-7a-5p	20.9184	3.64946e-05
miR-144-3p	30.02	0.000100829
miR-19b-3p	37.8099	0.128007
miR-15a-5p	80.0255	1.97144e-07
