# Supplementary material for: Circulating microRNA profiles based on direct S‐Poly(T)Plus assay for detection of coronary heart disease
Source: J Cell Mol Med. 2020 Apr 28;24(11):5984–97. doi: 10.1111/jcmm.15001 (PMC7294166; doi:10.1111/jcmm.15001)
Supplement: Supplementary file 9 [file JCMM-24-5984-s009.xlsx]

## Sheet: correlation_value
	miR.15b.5p	miR.199b.3p	miR.155.5p	miR.26a.5p	miR.29c.3p	miR.378b	miR.320e	miR.187.3p	miR.361.5p	miR.199a.3p	height	weight	BMI	Glu	TCH	TG	HDL	LDL	Hcy	UA	LAD	LCX	RCA	urea	Creatinie	apoA	apoB	lipoa	white.blood.cell	lymphocyte	neutrophile.granulocyte	red.blood.cell	hemoglobin	Hematocrit	platelet
miR.15b.5p	1	0.618485	0.276757	0.233403	0.123211	-0.37888	-0.627785	-0.371194	0.510862	0.483196	0.00399556	0.055741	0.0727733	-0.000418374	-0.0990635	-0.00181766	0.132877	-0.0456868	0.0227327	-0.0764274	-0.125169	-0.00447879	-0.139968	0.00731013	0.0357366	0.186931	0.100371	-0.0356178	-0.164347	0.261894	-0.122754	0.0748987	0.163542	0.145951	-0.0313917
miR.199b.3p	0.618485	1	0.0947902	0.256965	-0.138448	-0.408926	-0.504394	-0.306057	0.63511	0.908287	-0.108311	-0.0566134	0.0239706	0.00776018	0.138693	-0.107358	0.153697	0.0977352	-0.0372484	-0.133202	0.191397	0.111571	0.0321757	-0.0315629	0.0315057	0.157703	-0.0627685	0.148174	-0.0613476	0.000189075	-0.0938397	-0.0913058	-0.0329173	-0.0527721	0.0199318
miR.155.5p	0.276757	0.0947902	1	0.281434	0.11844	-0.231849	-0.339839	-0.163702	0.138726	0.0400255	-0.0278454	-0.10671	-0.10622	0.0493331	0.0866896	-0.131276	0.0233317	0.0418609	-0.0231972	-0.179397	-0.167761	-0.117146	-0.232083	0.0488134	-0.114962	0.12039	-0.0679101	-0.0610936	-0.0881314	-0.0571992	-0.111519	0.0655746	-0.0275556	0.0463695	0.0574722
miR.26a.5p	0.233403	0.256965	0.281434	1	0.0043378	-0.270945	-0.221181	-0.167887	0.239283	0.227427	0.041491	0.0842869	0.0652993	0.12409	0.0512442	-0.024404	0.0573989	0.0132033	-0.138848	-0.0920397	0.270025	0.150666	0.20559	0.0024991	-0.0917381	0.0629449	-0.0222223	0.191062	0.327108	-0.0194268	0.21417	0.125563	0.184549	0.196085	0.166793
miR.29c.3p	0.123211	-0.138448	0.11844	0.0043378	1	-0.221165	-0.312053	-0.322085	-0.0292535	-0.22258	0.0235477	0.0533539	0.0420131	0.0898341	0.142747	-0.0729841	0.0184511	0.215682	-0.136917	0.0662361	-0.0428523	-0.0655539	-0.220071	-0.137221	-0.130018	0.00775608	-0.0581682	-0.00960539	0.0572033	0.0140781	-0.22239	0.0818346	0.0999571	0.0787565	-0.124885
miR.378b	-0.37888	-0.408926	-0.231849	-0.270945	-0.221165	1	0.451851	0.806243	-0.486519	-0.401119	0.0532779	0.0647771	0.0358656	-0.0833959	-0.0256898	0.0436863	-0.132066	-0.107211	0.0657384	0.0880823	-0.210456	-0.0991792	-0.145742	0.0189231	0.0742753	-0.224203	0.0113512	-0.0476538	-0.0190862	-0.0604855	0.0592618	0.0312445	0.0596334	0.0344501	0.0831752
miR.320e	-0.627785	-0.504394	-0.339839	-0.221181	-0.312053	0.451851	1	0.522358	-0.443278	-0.390276	0.0357509	0.0304855	0.01809	-0.0171557	0.0314224	0.0691329	-0.156365	0.031945	0.135515	0.100049	0.104521	0.148338	0.288608	0.0510452	0.120587	-0.0976947	-0.00810717	-0.0939386	0.0397974	0.0190443	0.104496	-0.132092	-0.119719	-0.103398	0.029093
miR.187.3p	-0.371194	-0.306057	-0.163702	-0.167887	-0.322085	0.806243	0.522358	1	-0.420416	-0.287712	-0.0514472	-0.02422	0.0107026	-0.0697537	0.051483	-0.0444054	-0.0715271	-0.0590277	0.0863361	-0.110193	-0.097748	-0.0305305	-0.0118912	0.0302984	0.0102701	-0.144066	-0.031384	-0.0452175	-0.0086599	-0.0563535	0.0895828	-0.151686	-0.107588	-0.124145	0.0665837
miR.361.5p	0.510862	0.63511	0.138726	0.239283	-0.0292535	-0.486519	-0.443278	-0.420416	1	0.612458	-0.0827513	-0.00544777	0.0654608	0.226757	0.179199	-0.0341791	0.122586	0.133159	-0.120197	-0.0812336	0.145816	0.0762488	0.0601681	0.107463	0.0724153	0.213046	-0.0058056	0.143594	0.0996201	-0.075255	0.0159404	0.0275729	0.0324631	0.0451217	0.149031
miR.199a.3p	0.483196	0.908287	0.0400255	0.227427	-0.22258	-0.401119	-0.390276	-0.287712	0.612458	1	-0.0313686	-0.0418349	-0.0226942	0.0487929	0.128773	-0.0962515	0.105514	0.0987508	0.0226167	-0.104494	0.210582	0.135444	0.140484	0.0269537	0.0206021	0.230599	-0.0672968	0.087556	-0.0588634	-0.0642527	0.00214503	-0.108215	-0.0598389	-0.0827387	0.0169678
height	0.00399556	-0.108311	-0.0278454	0.041491	0.0235477	0.0532779	0.0357509	-0.0514472	-0.0827513	-0.0313686	1	0.647582	-0.0510068	0.124359	-0.113725	-0.062501	-0.0301066	-0.0282601	0.221126	0.476406	-0.0648804	-0.0955955	0.0702378	0.292969	0.419966	-0.22287	0.11469	-0.0547965	0.192948	-0.151132	0.0854439	0.437938	0.45969	0.463684	-0.185459
weight	0.055741	-0.0566134	-0.10671	0.0842869	0.0533539	0.0647771	0.0304855	-0.02422	-0.00544777	-0.0418349	0.647582	1	0.725538	0.151685	0.126373	-0.00784179	0.081454	0.166479	0.199742	0.519854	-0.0430459	0.0567385	-0.0213324	0.167205	0.281856	-0.232316	-0.00907401	-0.0592158	0.137413	-0.115105	0.11115	0.426908	0.412431	0.409773	-0.147512
BMI	0.0727733	0.0239706	-0.10622	0.0652993	0.0420131	0.0358656	0.01809	0.0107026	0.0654608	-0.0226942	-0.0510068	0.725538	1	0.0848553	0.272863	0.0353097	0.13308	0.245147	0.0877841	0.279174	-0.00561144	0.165523	-0.0914702	-0.0338091	-0.0103865	-0.105668	-0.108341	-0.0237148	-0.0111085	-0.0189151	0.0682307	0.147966	0.11514	0.106659	-0.0388623
Glu	-0.000418374	0.00776018	0.0493331	0.12409	0.0898341	-0.0833959	-0.0171557	-0.0697537	0.226757	0.0487929	0.124359	0.151685	0.0848553	1	0.190375	0.043826	-0.0549743	0.215075	-0.0441575	0.162627	0.0785762	0.314274	0.194038	0.126141	0.0167604	0.0162138	0.0635834	-0.0757354	0.195975	-0.114486	0.168981	-0.0371336	-0.0350582	-0.0660795	0.059105
TCH	-0.0990635	0.138693	0.0866896	0.0512442	0.142747	-0.0256898	0.0314224	0.051483	0.179199	0.128773	-0.113725	0.126373	0.272863	0.190375	1	-0.0152138	0.0647029	0.80736	-0.0785328	0.07084	0.204067	0.0960008	0.00784418	0.0255426	-0.0670135	0.167897	-0.119313	0.169297	0.0415629	-0.156205	-0.133852	-0.0393666	0.0347777	0.00663687	-0.0350381
TG	-0.00181766	-0.107358	-0.131276	-0.024404	-0.0729841	0.0436863	0.0691329	-0.0444054	-0.0341791	-0.0962515	-0.062501	-0.00784179	0.0353097	0.043826	-0.0152138	1	-0.0481906	0.00965315	0.045214	0.403321	0.118969	0.194317	0.151221	-0.0954429	0.0255066	-0.12684	0.278618	0.0153171	0.0630107	0.332149	0.0707608	0.142631	0.167378	0.115706	0.0498965
HDL	0.132877	0.153697	0.0233317	0.0573989	0.0184511	-0.132066	-0.156365	-0.0715271	0.122586	0.105514	-0.0301066	0.081454	0.13308	-0.0549743	0.0647029	-0.0481906	1	-0.09653	0.136188	0.100657	0.00225697	-0.0825324	-0.0438675	0.0277963	-0.117253	0.208479	-0.112028	-0.0181223	-0.131617	-0.066007	-0.0139776	-0.058021	0.0273666	0.00881091	-0.0519683
LDL	-0.0456868	0.0977352	0.0418609	0.0132033	0.215682	-0.107211	0.031945	-0.0590277	0.133159	0.0987508	-0.0282601	0.166479	0.245147	0.215075	0.80736	0.00965315	-0.09653	1	-0.056857	0.156621	0.229127	0.205294	0.0447686	-0.0305143	-0.091592	-0.0221189	-0.119244	0.0233473	0.0573601	0.0672182	-0.118549	0.0771569	0.146299	0.0929053	-0.124211
Hcy	0.0227327	-0.0372484	-0.0231972	-0.138848	-0.136917	0.0657384	0.135515	0.0863361	-0.120197	0.0226167	0.221126	0.199742	0.0877841	-0.0441575	-0.0785328	0.045214	0.136188	-0.056857	1	0.189566	-0.0360822	-0.00561952	-0.071122	0.261832	0.251672	-0.202482	-0.06037	-0.17411	-0.249678	0.0616289	-0.00959241	0.063793	0.10084	0.0507918	-0.356123
UA	-0.0764274	-0.133202	-0.179397	-0.0920397	0.0662361	0.0880823	0.100049	-0.110193	-0.0812336	-0.104494	0.476406	0.519854	0.279174	0.162627	0.07084	0.403321	0.100657	0.156621	0.189566	1	-0.0716477	0.0960938	0.130334	0.212544	0.474155	-0.226719	0.129209	-0.0260389	0.0511846	0.0311264	-0.0812885	0.348734	0.34291	0.302014	-0.194917
LAD	-0.125169	0.191397	-0.167761	0.270025	-0.0428523	-0.210456	0.104521	-0.097748	0.145816	0.210582	-0.0648804	-0.0430459	-0.00561144	0.0785762	0.204067	0.118969	0.00225697	0.229127	-0.0360822	-0.0716477	1	0.398273	0.492065	0.0844773	0.140204	0.00839515	-0.0324704	0.298624	0.299065	-0.0336444	0.106959	0.0675156	0.0828744	0.119081	0.0836903
LCX	-0.00447879	0.111571	-0.117146	0.150666	-0.0655539	-0.0991792	0.148338	-0.0305305	0.0762488	0.135444	-0.0955955	0.0567385	0.165523	0.314274	0.0960008	0.194317	-0.0825324	0.205294	-0.00561952	0.0960938	0.398273	1	0.452631	0.0116044	0.0669567	-0.120621	0.0945437	0.127389	-0.0526595	0.0297019	0.0272473	-0.067479	-0.1325	-0.112536	-0.00988412
RCA	-0.139968	0.0321757	-0.232083	0.20559	-0.220071	-0.145742	0.288608	-0.0118912	0.0601681	0.140484	0.0702378	-0.0213324	-0.0914702	0.194038	0.00784418	0.151221	-0.0438675	0.0447686	-0.071122	0.130334	0.492065	0.452631	1	0.156247	0.25407	0.0586789	0.099996	0.123462	0.283676	0.0614508	0.0867547	-0.0456619	-0.0512587	-0.0163177	0.0504281
urea	0.00731013	-0.0315629	0.0488134	0.0024991	-0.137221	0.0189231	0.0510452	0.0302984	0.107463	0.0269537	0.292969	0.167205	-0.0338091	0.126141	0.0255426	-0.0954429	0.0277963	-0.0305143	0.261832	0.212544	0.0844773	0.0116044	0.156247	1	0.662426	0.0421941	0.0216815	0.0402319	0.0300589	-0.122592	0.101392	0.00804896	0.0841681	0.0870203	-0.185644
Creatinie	0.0357366	0.0315057	-0.114962	-0.0917381	-0.130018	0.0742753	0.120587	0.0102701	0.0724153	0.0206021	0.419966	0.281856	-0.0103865	0.0167604	-0.0670135	0.0255066	-0.117253	-0.091592	0.251672	0.474155	0.140204	0.0669567	0.25407	0.662426	1	-0.164011	0.164426	0.0423407	0.0232082	-0.133692	-0.0881624	0.142964	0.204164	0.18165	-0.101728
apoA	0.186931	0.157703	0.12039	0.0629449	0.00775608	-0.224203	-0.0976947	-0.144066	0.213046	0.230599	-0.22287	-0.232316	-0.105668	0.0162138	0.167897	-0.12684	0.208479	-0.0221189	-0.202482	-0.226719	0.00839515	-0.120621	0.0586789	0.0421941	-0.164011	1	-0.14334	-0.0610658	0.0806807	0.00143527	0.0642315	-0.0755823	-0.0486574	-0.0186978	0.113333
apoB	0.100371	-0.0627685	-0.0679101	-0.0222223	-0.0581682	0.0113512	-0.00810717	-0.031384	-0.0058056	-0.0672968	0.11469	-0.00907401	-0.108341	0.0635834	-0.119313	0.278618	-0.112028	-0.119244	-0.06037	0.129209	-0.0324704	0.0945437	0.099996	0.0216815	0.164426	-0.14334	1	-0.00233153	-0.047675	-0.016919	0.0114331	-0.000491288	0.0776497	0.0472213	-0.0450212
lipoa	-0.0356178	0.148174	-0.0610936	0.191062	-0.00960539	-0.0476538	-0.0939386	-0.0452175	0.143594	0.087556	-0.0547965	-0.0592158	-0.0237148	-0.0757354	0.169297	0.0153171	-0.0181223	0.0233473	-0.17411	-0.0260389	0.298624	0.127389	0.123462	0.0402319	0.0423407	-0.0610658	-0.00233153	1	0.0978432	-0.00410563	-0.0638941	-0.034616	-0.051438	-0.0413177	0.143713
white.blood.cell	-0.164347	-0.0613476	-0.0881314	0.327108	0.0572033	-0.0190862	0.0397974	-0.0086599	0.0996201	-0.0588634	0.192948	0.137413	-0.0111085	0.195975	0.0415629	0.0630107	-0.131617	0.0573601	-0.249678	0.0511846	0.299065	-0.0526595	0.283676	0.0300589	0.0232082	0.0806807	-0.047675	0.0978432	1	-0.141666	0.434128	0.255879	0.221289	0.287128	0.215998
lymphocyte	0.261894	0.000189075	-0.0571992	-0.0194268	0.0140781	-0.0604855	0.0190443	-0.0563535	-0.075255	-0.0642527	-0.151132	-0.115105	-0.0189151	-0.114486	-0.156205	0.332149	-0.066007	0.0672182	0.0616289	0.0311264	-0.0336444	0.0297019	0.0614508	-0.122592	-0.133692	0.00143527	-0.016919	-0.00410563	-0.141666	1	-0.209727	-0.142772	-0.021368	-0.0583854	-0.120182
neutrophile.granulocyte	-0.122754	-0.0938397	-0.111519	0.21417	-0.22239	0.0592618	0.104496	0.0895828	0.0159404	0.00214503	0.0854439	0.11115	0.0682307	0.168981	-0.133852	0.0707608	-0.0139776	-0.118549	-0.00959241	-0.0812885	0.106959	0.0272473	0.0867547	0.101392	-0.0881624	0.0642315	0.0114331	-0.0638941	0.434128	-0.209727	1	0.0653888	0.00439756	0.00850797	0.0526914
red.blood.cell	0.0748987	-0.0913058	0.0655746	0.125563	0.0818346	0.0312445	-0.132092	-0.151686	0.0275729	-0.108215	0.437938	0.426908	0.147966	-0.0371336	-0.0393666	0.142631	-0.058021	0.0771569	0.063793	0.348734	0.0675156	-0.067479	-0.0456619	0.00804896	0.142964	-0.0755823	-0.000491288	-0.034616	0.255879	-0.142772	0.0653888	1	0.873929	0.915304	-0.0498802
hemoglobin	0.163542	-0.0329173	-0.0275556	0.184549	0.0999571	0.0596334	-0.119719	-0.107588	0.0324631	-0.0598389	0.45969	0.412431	0.11514	-0.0350582	0.0347777	0.167378	0.0273666	0.146299	0.10084	0.34291	0.0828744	-0.1325	-0.0512587	0.0841681	0.204164	-0.0486574	0.0776497	-0.051438	0.221289	-0.021368	0.00439756	0.873929	1	0.944732	-0.0964123
Hemoglobin	0.145951	-0.0527721	0.0463695	0.196085	0.0787565	0.0344501	-0.103398	-0.124145	0.0451217	-0.0827387	0.463684	0.409773	0.106659	-0.0660795	0.00663687	0.115706	0.00881091	0.0929053	0.0507918	0.302014	0.119081	-0.112536	-0.0163177	0.0870203	0.18165	-0.0186978	0.0472213	-0.0413177	0.287128	-0.0583854	0.00850797	0.915304	0.944732	1	-0.058574
platelet	-0.0313917	0.0199318	0.0574722	0.166793	-0.124885	0.0831752	0.029093	0.0665837	0.149031	0.0169678	-0.185459	-0.147512	-0.0388623	0.059105	-0.0350381	0.0498965	-0.0519683	-0.124211	-0.356123	-0.194917	0.0836903	-0.00988412	0.0504281	-0.185644	-0.101728	0.113333	-0.0450212	0.143713	0.215998	-0.120182	0.0526914	-0.0498802	-0.0964123	-0.058574	1
