# Supplementary material for: Circulating microRNA profiles based on direct S‐Poly(T)Plus assay for detection of coronary heart disease
Source: J Cell Mol Med. 2020 Apr 28;24(11):5984–97. doi: 10.1111/jcmm.15001 (PMC7294166; doi:10.1111/jcmm.15001)
Supplement: Supplementary file 10 [file JCMM-24-5984-s010.xlsx]

## Sheet: correlation_P_value
	miR.15b.5p	miR.199b.3p	miR.155.5p	miR.26a.5p	miR.29c.3p	miR.378b	miR.320e	miR.187.3p	miR.361.5p	miR.199a.3p	height	weight	BMI	Glu	TCH	TG	HDL	LDL	Hcy	UA	LAD	LCX	RCA	urea	Creatinie	apoA	apoB	lipoa	white.blood.cell	lymphocyte	neutrophile.granulocyte	red.blood.cell	hemoglobin	Hematocrit	platelet
miR.15b.5p	NA	6.45521e-11	0.0079148	0.0259743	0.244606	0.000212733	2.73874e-11	0.000291962	2.29244e-07	1.22677e-06	0.970016	0.599727	0.493012	0.99686	0.358476	0.986357	0.211847	0.667178	0.854008	0.50884	0.237132	0.966391	0.188247	0.945172	0.736645	0.0760256	0.343826	0.737488	0.119541	0.0121516	0.246373	0.480435	0.121388	0.167451	0.767695
miR.199b.3p	6.45521e-11	NA	0.371453	0.0139386	0.190615	5.71153e-05	3.43874e-07	0.00317376	1.36595e-11	0	0.306807	0.59402	0.821562	0.941802	0.197505	0.311107	0.148087	0.356709	0.762981	0.24814	0.0691538	0.292388	0.763372	0.766465	0.766876	0.13545	0.554468	0.161005	0.563485	0.998581	0.37629	0.389369	0.756748	0.619329	0.851247
miR.155.5p	0.0079148	0.371453	NA	0.00688294	0.263497	0.0270118	0.000981747	0.121019	0.189715	0.706403	0.793316	0.314055	0.316293	0.642372	0.421913	0.214842	0.827212	0.693596	0.851059	0.118488	0.111947	0.268783	0.0277291	0.645885	0.277873	0.255658	0.52243	0.565104	0.406134	0.590202	0.292613	0.536866	0.79542	0.662505	0.588426
miR.26a.5p	0.0259743	0.0139386	0.00688294	NA	0.967449	0.00938498	0.0351232	0.111674	0.0223506	0.0301573	0.69617	0.426994	0.53858	0.241229	0.635392	0.818391	0.591015	0.901145	0.258805	0.425959	0.00963825	0.154001	0.0519008	0.981243	0.387119	0.553353	0.834384	0.0696515	0.0015518	0.854975	0.0414967	0.235646	0.0799067	0.0624898	0.11406
miR.29c.3p	0.244606	0.190615	0.263497	0.967449	NA	0.0351372	0.00260204	0.00184927	0.783115	0.0339552	0.82466	0.615467	0.692538	0.39709	0.184593	0.491757	0.862958	0.0400471	0.265549	0.567091	0.686713	0.536994	0.0371403	0.194613	0.219309	0.941833	0.58391	0.927997	0.590175	0.894631	0.0341114	0.440615	0.345828	0.458053	0.238207
miR.378b	0.000212733	5.71153e-05	0.0270118	0.00938498	0.0351372	NA	6.92767e-06	0	1.01067e-06	8.13662e-05	0.61597	0.54184	0.735729	0.431915	0.812203	0.680944	0.214673	0.311772	0.594297	0.446204	0.0452466	0.349613	0.17049	0.858695	0.484106	0.0326411	0.914956	0.65375	0.85749	0.568989	0.576846	0.768754	0.574455	0.745797	0.433139
miR.320e	2.73874e-11	3.43874e-07	0.000981747	0.0351232	0.00260204	6.92767e-06	NA	1.09194e-07	1.08042e-05	0.000131113	0.736543	0.77422	0.864856	0.871775	0.771338	0.51495	0.141091	0.76372	0.270522	0.386633	0.324137	0.160538	0.00580383	0.630856	0.254876	0.356909	0.939205	0.375784	0.708	0.857799	0.324255	0.211983	0.258339	0.329394	0.784276
miR.187.3p	0.000291962	0.00317376	0.121019	0.111674	0.00184927	0	1.09194e-07	NA	3.33856e-05	0.00568556	0.628165	0.819736	0.919798	0.511174	0.633815	0.675983	0.502897	0.578355	0.483893	0.340068	0.356646	0.773895	0.911429	0.775569	0.923029	0.173066	0.767751	0.670398	0.935068	0.595718	0.398417	0.151198	0.310063	0.24102	0.530604
miR.361.5p	2.29244e-07	1.36595e-11	0.189715	0.0223506	0.783115	1.01067e-06	1.08042e-05	3.33856e-05	NA	1.10851e-10	0.435495	0.959126	0.537574	0.0306595	0.0948109	0.74773	0.249715	0.20828	0.328895	0.482477	0.167847	0.472536	0.573206	0.310633	0.495147	0.0426037	0.956444	0.174491	0.347465	0.478343	0.880789	0.795294	0.760002	0.671056	0.158568
miR.199a.3p	1.22677e-06	0	0.706403	0.0301573	0.0339552	8.13662e-05	0.000131113	0.00568556	1.10851e-10	NA	0.767861	0.693776	0.830918	0.646023	0.23181	0.364091	0.322288	0.351709	0.854745	0.365778	0.0451144	0.20051	0.186609	0.799794	0.846305	0.0278709	0.526201	0.409217	0.579415	0.545123	0.9839	0.307237	0.573135	0.435565	0.873167
height	0.970016	0.306807	0.793316	0.69617	0.82466	0.61597	0.736543	0.628165	0.435495	0.767861	NA	4.00036e-12	0.631113	0.240205	0.291421	0.55616	0.778183	0.790308	0.0699625	1.18857e-05	0.541194	0.367385	0.510646	0.00482897	3.41075e-05	0.0337169	0.279019	0.605933	0.0668889	0.152715	0.420653	1.41648e-05	4.56533e-06	3.67668e-06	0.0784062
weight	0.599727	0.59402	0.314055	0.426994	0.615467	0.54184	0.77422	0.819736	0.959126	0.693776	4.00036e-12	NA	4.44089e-16	0.151202	0.240699	0.941191	0.445339	0.114753	0.102451	1.26487e-06	0.685372	0.593204	0.841816	0.113159	0.00679598	0.0266961	0.931971	0.577142	0.193982	0.27727	0.294223	2.44341e-05	4.85877e-05	5.49362e-05	0.162905
BMI	0.493012	0.821562	0.316293	0.53858	0.692538	0.735729	0.864856	0.919798	0.537574	0.830918	0.631113	4.44089e-16	NA	0.423872	0.0101087	0.739678	0.211144	0.0191764	0.476563	0.0139412	0.957899	0.116881	0.391206	0.75037	0.92216	0.318827	0.306669	0.823436	0.916767	0.858754	0.520463	0.1616	0.277125	0.314287	0.714562
Glu	0.99686	0.941802	0.642372	0.241229	0.39709	0.431915	0.871775	0.511174	0.0306595	0.646023	0.240205	0.151202	0.423872	NA	0.0756301	0.679979	0.606811	0.0406243	0.720676	0.157618	0.459086	0.00241495	0.0668727	0.233479	0.874705	0.87876	0.549327	0.475532	0.0626397	0.27988	0.109325	0.726747	0.741466	0.533728	0.577856
TCH	0.358476	0.197505	0.421913	0.635392	0.184593	0.812203	0.771338	0.633815	0.0948109	0.23181	0.291421	0.240699	0.0101087	0.0756301	NA	0.888118	0.551573	0	0.534055	0.548661	0.0565115	0.373601	0.942516	0.813259	0.535026	0.117907	0.268201	0.114832	0.700618	0.146135	0.213761	0.715744	0.747698	0.951065	0.745872
TG	0.986357	0.311107	0.214842	0.818391	0.491757	0.680944	0.51495	0.675983	0.74773	0.364091	0.55616	0.941191	0.739678	0.679979	0.888118	NA	0.651955	0.92764	0.714276	0.000275806	0.261354	0.0649388	0.15481	0.368154	0.810336	0.230881	0.00748889	0.885418	0.552937	0.00129749	0.505079	0.177431	0.112779	0.274754	0.638573
HDL	0.211847	0.148087	0.827212	0.591015	0.862958	0.214673	0.141091	0.502897	0.249715	0.322288	0.778183	0.445339	0.211144	0.606811	0.551573	0.651955	NA	0.365424	0.268129	0.386949	0.983156	0.439317	0.683133	0.794815	0.271067	0.0486228	0.293143	0.865377	0.216251	0.536497	0.895969	0.586993	0.797919	0.934312	0.626647
LDL	0.667178	0.356709	0.693596	0.901145	0.0400471	0.311772	0.76372	0.578355	0.20828	0.351709	0.790308	0.114753	0.0191764	0.0406243	0	0.92764	0.365424	NA	0.645132	0.173744	0.0289129	0.0509196	0.675227	0.774012	0.387879	0.835143	0.260243	0.826128	0.589155	0.526686	0.263052	0.467263	0.166429	0.381082	0.240768
Hcy	0.854008	0.762981	0.851059	0.258805	0.265549	0.594297	0.270522	0.483893	0.328895	0.854745	0.0699625	0.102451	0.476563	0.720676	0.534055	0.714276	0.268129	0.645132	NA	0.124433	0.770195	0.963724	0.567371	0.0310155	0.0384225	0.0977316	0.624813	0.155608	0.0400366	0.617597	0.938117	0.605279	0.41323	0.680823	0.00287682
UA	0.50884	0.24814	0.118488	0.425959	0.567091	0.446204	0.386633	0.340068	0.482477	0.365778	1.18857e-05	1.26487e-06	0.0139412	0.157618	0.548661	0.000275806	0.386949	0.173744	0.124433	NA	0.535772	0.405774	0.261782	0.0634781	1.32399e-05	0.0473886	0.262729	0.822142	0.658427	0.788137	0.48218	0.00188179	0.00226607	0.00759744	0.0893661
LAD	0.237132	0.0691538	0.111947	0.00963825	0.686713	0.0452466	0.324137	0.356646	0.167847	0.0451144	0.541194	0.685372	0.957899	0.459086	0.0565115	0.261354	0.983156	0.0289129	0.770195	0.535772	NA	9.23676e-05	8.40765e-07	0.425947	0.184995	0.937049	0.75995	0.00403743	0.00398081	0.751547	0.312919	0.524854	0.43481	0.2609	0.430286
LCX	0.966391	0.292388	0.268783	0.154001	0.536994	0.349613	0.160538	0.773895	0.472536	0.20051	0.367385	0.593204	0.116881	0.00241495	0.373601	0.0649388	0.439317	0.0509196	0.963724	0.405774	9.23676e-05	NA	7.49559e-06	0.913066	0.528299	0.254743	0.372703	0.228849	0.620078	0.779874	0.79766	0.52508	0.210562	0.288205	0.925914
RCA	0.188247	0.763372	0.0277291	0.0519008	0.0371403	0.17049	0.00580383	0.911429	0.573206	0.186609	0.510646	0.841816	0.391206	0.0668727	0.942516	0.15481	0.683133	0.675227	0.567371	0.261782	8.40765e-07	7.49559e-06	NA	0.141395	0.015674	0.582752	0.348379	0.24632	0.00673915	0.565042	0.416186	0.669121	0.631369	0.878675	0.636916
urea	0.945172	0.766465	0.645885	0.981243	0.194613	0.858695	0.630856	0.775569	0.310633	0.799794	0.00482897	0.113159	0.75037	0.233479	0.813259	0.368154	0.794815	0.774012	0.0310155	0.0634781	0.425947	0.913066	0.141395	NA	8.59757e-13	0.69128	0.838359	0.704958	0.777297	0.247004	0.338912	0.93964	0.427648	0.4121	0.0781038
Creatinie	0.736645	0.766876	0.277873	0.387119	0.219309	0.484106	0.254876	0.923029	0.495147	0.846305	3.41075e-05	0.00679598	0.92216	0.874705	0.535026	0.810336	0.271067	0.387879	0.0384225	1.32399e-05	0.184995	0.528299	0.015674	8.59757e-13	NA	0.120309	0.11936	0.690262	0.827148	0.206448	0.405968	0.17641	0.0522372	0.0848445	0.337308
apoA	0.0760256	0.13545	0.255658	0.553353	0.941833	0.0326411	0.356909	0.173066	0.0426037	0.0278709	0.0337169	0.0266961	0.318827	0.87876	0.117907	0.230881	0.0486228	0.835143	0.0977316	0.0473886	0.937049	0.254743	0.582752	0.69128	0.120309	NA	0.175262	0.565281	0.447108	0.989227	0.545256	0.476426	0.64694	0.860361	0.284785
apoB	0.343826	0.554468	0.52243	0.834384	0.58391	0.914956	0.939205	0.767751	0.956444	0.526201	0.279019	0.931971	0.306669	0.549327	0.268201	0.00748889	0.293143	0.260243	0.624813	0.262729	0.75995	0.372703	0.348379	0.838359	0.11936	0.175262	NA	0.982501	0.653605	0.87353	0.914344	0.996312	0.464415	0.656693	0.671746
lipoa	0.737488	0.161005	0.565104	0.0696515	0.927997	0.65375	0.375784	0.670398	0.174491	0.409217	0.605933	0.577142	0.823436	0.475532	0.114832	0.885418	0.865377	0.826128	0.155608	0.822142	0.00403743	0.228849	0.24632	0.704958	0.690262	0.565281	0.982501	NA	0.356175	0.96919	0.547373	0.744615	0.628226	0.697377	0.17413
white.blood.cell	0.119541	0.563485	0.406134	0.0015518	0.590175	0.85749	0.708	0.935068	0.347465	0.579415	0.0668889	0.193982	0.916767	0.0626397	0.700618	0.552937	0.216251	0.589155	0.0400366	0.658427	0.00398081	0.620078	0.00673915	0.777297	0.827148	0.447108	0.653605	0.356175	NA	0.18041	1.71372e-05	0.0143614	0.0350322	0.00578864	0.0397488
lymphocyte	0.0121516	0.998581	0.590202	0.854975	0.894631	0.568989	0.857799	0.595718	0.478343	0.545123	0.152715	0.27727	0.858754	0.27988	0.146135	0.00129749	0.536497	0.526686	0.617597	0.788137	0.751547	0.779874	0.565042	0.247004	0.206448	0.989227	0.87353	0.96919	0.18041	NA	0.0460144	0.176997	0.840665	0.582504	0.256486
neutrophile.granulocyte	0.246373	0.37629	0.292613	0.0414967	0.0341114	0.576846	0.324255	0.398417	0.880789	0.9839	0.420653	0.294223	0.520463	0.109325	0.213761	0.505079	0.895969	0.263052	0.938117	0.48218	0.312919	0.79766	0.416186	0.338912	0.405968	0.545256	0.914344	0.547373	1.71372e-05	0.0460144	NA	0.538022	0.967001	0.936205	0.619866
red.blood.cell	0.480435	0.389369	0.536866	0.235646	0.440615	0.768754	0.211983	0.151198	0.795294	0.307237	1.41648e-05	2.44341e-05	0.1616	0.726747	0.715744	0.177431	0.586993	0.467263	0.605279	0.00188179	0.524854	0.52508	0.669121	0.93964	0.17641	0.476426	0.996312	0.744615	0.0143614	0.176997	0.538022	NA	0	0	0.638683
hemoglobin	0.121388	0.756748	0.79542	0.0799067	0.345828	0.574455	0.258339	0.310063	0.760002	0.573135	4.56533e-06	4.85877e-05	0.277125	0.741466	0.747698	0.112779	0.797919	0.166429	0.41323	0.00226607	0.43481	0.210562	0.631369	0.427648	0.0522372	0.64694	0.464415	0.628226	0.0350322	0.840665	0.967001	0	NA	0	0.363286
Hemoglobin	0.167451	0.619329	0.662505	0.0624898	0.458053	0.745797	0.329394	0.24102	0.671056	0.435565	3.67668e-06	5.49362e-05	0.314287	0.533728	0.951065	0.274754	0.934312	0.381082	0.680823	0.00759744	0.2609	0.288205	0.878675	0.4121	0.0848445	0.860361	0.656693	0.697377	0.00578864	0.582504	0.936205	0	0	NA	0.581284
platelet	0.767695	0.851247	0.588426	0.11406	0.238207	0.433139	0.784276	0.530604	0.158568	0.873167	0.0784062	0.162905	0.714562	0.577856	0.745872	0.638573	0.626647	0.240768	0.00287682	0.0893661	0.430286	0.925914	0.636916	0.0781038	0.337308	0.284785	0.671746	0.17413	0.0397488	0.256486	0.619866	0.638683	0.363286	0.581284	NA
